# Supplementary material for: Comparative Transcriptomics Analysis of Testicular miRNA from Cryptorchid and Normal Horses
Source: Animals (Basel). 2020 Feb 21;10(2):338. doi: 10.3390/ani10020338 (PMC7070967; doi:10.3390/ani10020338)
Supplement: Supplementary file 1 [file animals-10-00338-s001.zip › supplement/supplement file miRNA sequences.txt]

>eca-miR-107b
AGCAGCAUUGUACAGGGCUAUCA
>eca-miR-1179
AAGCAUUCUUUCAUUGGUUGG
>eca-miR-1244
GAGUGGUUGGUUUGUAUGAGAUGGUU
>eca-miR-1282
UCGUUUGCCUUUUUCUGCUU
>eca-miR-1296
UUAGGGCCCUGGCUCCAUCUCC
>eca-miR-146b-5p
UGAGAACUGAAUUCCAUAGGCU
>eca-miR-146b-3p
UGCCCUAGGGACUCAGUUCUGG
>eca-miR-1839
AAGGUAGAUAGAACAGGUCUUG
>eca-miR-184
UGGACGGAGAACUGAUAAGGGU
>eca-miR-1892
AUUUGGGGUGGGGGAUGGGGA
>eca-miR-190a
UGAUAUGUUUGAUAUAUUAGGU
>eca-miR-1905a
CACCACGAGCCCUACCACGCGGUAG
>eca-miR-208a
AUAAGACGAGCAAAAAGCUUGU
>eca-miR-208b
AUAAGACGAACAAAAGGUUUGU
>eca-miR-211
UUCCCUUUGUCAUCCUUUGCCU
>eca-miR-346
UGUCUGCCCGCAUGCCUGCCUCU
>eca-miR-628a
AUGCUGACAUAUUUACUAGAGG
>eca-miR-7
UGGAAGACUAGUGAUUUUGUUGU
>eca-miR-124
UAAGGCACGCGGUGAAUGCC
>eca-miR-1302
UUGGGACAUACUUAUACUAAA
>eca-miR-147b
GUGUGCCGAAAUGCUUCUGCUA
>eca-miR-200a
UAACACUGUCUGGUAACGAUGU
>eca-miR-200b
UAAUACUGCCUGGUAAUGAUGA
>eca-miR-302a
UAAGUGCUUCCAUGUUUUAGUGA
>eca-miR-302b
UAAGUGCUUCCAUGUUUUAGUAG
>eca-miR-302c
UAAGUGCUUCCAUGUUUCAGUGG
>eca-miR-302d
UAAGUGCUUCCAUGUUUUAGUGU
>eca-miR-30c
UGUAAACAUCCUACACUCUCAGC
>eca-miR-30e
UGUAAACAUCCUUGACUGGAAG
>eca-miR-34a
UGGCAGUGUCUUAGCUGGUUGU
>eca-miR-367
AAUUGCACUUUAGCAAUGGUGA
>eca-miR-429
UAAUACUGUCUGGUAAUGCCG
>eca-miR-492
AGGAGCUGCGGGACAAGAUUCUU
>eca-miR-551a
GCGACCCACUCUUGGUUUCCA
>eca-miR-598
UACGUCAUCGUUGUCAUCGUCA
>eca-miR-761
GCAGCAGGGUGAAACUGACACA
>eca-miR-1261
GUGGAUUAGGCUUUGGCUU
>eca-miR-138
AGCUGGUGUUGUGAAUCAGGCCG
>eca-miR-140-5p
CAGUGGUUUUACCCUAUGGUAG
>eca-miR-140-3p
UACCACAGGGUAGAACCACGG
>eca-miR-218
UUGUGCUUGAUCUAACCAUGU
>eca-miR-328
CUGGCCCUCUCUGCCCUUCCGU
>eca-miR-684
AGUUUUCCCUUCAAUUCAG
>eca-miR-95
UUCAACGGGUCUUUAUUGAGCA
>eca-miR-129a-5p
CUUUUUGCGGUCUGGGCUUGC
>eca-miR-129a-3p
AAGCCCUUACCCCAAAAAGUAU
>eca-miR-1302b
UUGGGACAUACUUAUACUAGA
>eca-miR-148a
UCAGUGCACUACAGAACUUUGU
>eca-miR-153
UUGCAUAGUCACAAAAGUGAUC
>eca-miR-182
UUUGGCAAUGGUAGAACUCACACUG
>eca-miR-183
UAUGGCACUGGUAGAAUUCACU
>eca-miR-196b
UAGGUAGUUUCCUGUUGUUGGG
>eca-miR-29a
UAGCACCAUCUGAAAUCGGUUA
>eca-miR-29b
UAGCACCAUUUGAAAUCAGUGUU
>eca-miR-335
UCAAGAGCAAUAACGAAAAAUGU
>eca-miR-489
GUGACAUCACAUAUACGGCGGC
>eca-miR-490-5p
CCAUGGAUCUCCAGGUGGGU
>eca-miR-490-3p
CAACCUGGAGGACUCCAUGCUG
>eca-miR-592
UUGUGUCAAUAUGCGAUGAUGU
>eca-miR-653
GUGUUGAAACAAUCUCUGCUG
>eca-miR-671-5p
AGGAAGCCCUGGAGGGGCUGGAG
>eca-miR-671-3p
UCCGGUUCUCAGGGCUCCACC
>eca-miR-96
UUUGGCACUAGCACAUUUUUGCU
>eca-miR-101
UACAGUACUGUGAUAACUGAA
>eca-miR-135b
UAUGGCUUUUCAUUCCUAUGUGA
>eca-miR-137
UUAUUGCUUAAGAAUACGCGUAG
>eca-miR-15b
UAGCAGCACAUCAUGGUUUACA
>eca-miR-16
UAGCAGCACGUAAAUAUUGGCG
>eca-miR-186
CAAAGAAUUCUCCUUUUGGGCU
>eca-miR-1905b
CACCAGCCCCACUACGCGGUAG
>eca-miR-190b
UGAUAUGUUUGAUAUUGGGUU
>eca-miR-197
UUCACCACCUUCUCCACCCAGC
>eca-miR-199a-5p
CCCAGUGUUCAGACUACCUGUUC
>eca-miR-199a-3p
ACAGUAGUCUGCACAUUGGUUA
>eca-miR-205
UCCUUCAUUCCACCGGAGUCUG
>eca-miR-214
ACAGCAGGCACAGACAGGCAGU
>eca-miR-29c
UAGCACCAUUUGAAAUCGGUUA
>eca-miR-488
UUGAAAGGCUAUUUCUUGGUC
>eca-miR-92b
UAUUGCACUCGUCCCGGCCUCC
>eca-miR-9a
UCUUUGGUUAUCUAGCUGUAUGA
>eca-miR-1291a
UGGCCCUGACUGAAGACCAGCAGU
>eca-miR-1302d
UUGGGACAUACUUAUGCUAAA
>eca-miR-141
UAACACUGUCUGGUAAAGAUGG
>eca-miR-148b-5p
GAAGUUCUGUUAUACACUCAGG
>eca-miR-148b-3p
UCAGUGCAUCACAGAACUUUGU
>eca-miR-149
UCUGGCUCCGUGUCUUCACUCCC
>eca-miR-200c
UAAUACUGCCGGGUAAUGAUGGA
>eca-miR-26a
UUCAAGUAAUCCAGGAUAGGCU
>eca-miR-615-5p
GGGGGUCCCCGGUGCUCGGAUC
>eca-miR-615-3p
UCCGAGCCUGGGUCUCCCUCUC
>eca-miR-763
CCAGCUGGGAGGAACCAGUGGC
>eca-let-7a
UGAGGUAGUAGGUUGUAUAGUU
>eca-miR-100
AACCCGUAGAUCCGAACUUGUG
>eca-miR-125b-5p
UCCCUGAGACCCUAACUUGUGA
>eca-miR-1302c
UUGCGACAUACUUAUACUAAA
>eca-miR-139-5p
UCUACAGUGCACGUGUCUCCAG
>eca-miR-139-3p
GGAGACGCGGCCCUGUUGGAGU
>eca-miR-1905c
CACCACCAGCCCCACCACGCGGUAG
>eca-miR-23a
AUCACAUUGCCAGGGAUUUCC
>eca-miR-24
UGGCUCAGUUCAGCAGGAACAG
>eca-miR-27a
UUCACAGUGGCUAAGUUCCGC
>eca-miR-326
CCUCUGGGCCCUUCCUCCAGC
>eca-miR-34b-5p
AGGCAGUGUAAUUAGCUGAUUGU
>eca-miR-34b-3p
AAUCACUAACUCCACUGCCAUC
>eca-miR-34c
AGGCAGUGUAGUUAGCUGAUUGC
>eca-miR-708
AAGGAGCUUACAAUCUAGCUGGG
>eca-miR-1
UGGAAUGUAAAGAAGUAUGUAU
>eca-miR-122
UGGAGUGUGACAAUGGUGUUUG
>eca-miR-130b
CAGUGCAAUGAUGAAAGGGCAU
>eca-miR-133a
UUUGGUCCCCUUCAACCAGCUG
>eca-miR-1597
UGAGGAGCUCUGCGAGCAUGUA
>eca-miR-187
UCGUGUCUUGUGUUGCAGCCGG
>eca-miR-301b-5p
GCUGUGACGAUGUUGCACUACU
>eca-miR-301b-3p
CAGUGCAAUGAUAUUGUCAAAGC
>eca-miR-703
AAAACCUUCAGAAGGAAAGGA
>eca-miR-1204
UCGUGGCCUGGUCCCCACUAU
>eca-miR-151-5p
UCGAGGAGCUCACAGUCUAGU
>eca-miR-30b
UGUAAACAUCCUACACUCAGCU
>eca-miR-30d
UGUAAACAUCCCCGACUGGAAG
>eca-let-7e
UGAGGUAGGAGGUUGUAUAGUU
>eca-miR-125a-5p
UCCCUGAGACCCUUUAACCUGUGA
>eca-miR-125a-3p
ACAGGUGAGGUUCUUGGGAGCC
>eca-miR-1302e
UUGGGAUAUACUUAUACUAAA
>eca-miR-150
UCUCCCAACCCUUGUACCAGUG
>eca-miR-330
UCUCUGGGCCUGUGUCUUAGGC
>eca-miR-371-5p
ACUCAAACUGUGGGGGCACU
>eca-miR-371-3p
AAGUGCCGCCAUUUUUUGAGUGU
>eca-miR-769a-5p
GGAGACCUCUGGGUUCUGAGCU
>eca-miR-769a-3p
CUGGGAUCUCGGGGGUCUUGGUU
>eca-miR-769b
GGAAACCUCUGGGUUCUGAGCU
>eca-miR-99b
CACCCGUAGAACCGACCUUGCG
>eca-miR-10a
UACCCUGUAGAUCCGAAUUUGUG
>eca-miR-1180
UUUCCGGCUCGAGUGGGUGUGU
>eca-miR-132
UAACAGUCUACAGCCAUGGUCG
>eca-miR-142-5p
CAUAAAGUAGAAAGCACUACU
>eca-miR-142-3p
UGUAGUGUUUCCUACUUUAUGGA
>eca-miR-144
UACAGUAUAGAUGAUGUACU
>eca-miR-193a-5p
UGGGUCUUUGCGGGCGAGAUGA
>eca-miR-193a-3p
AACUGGCCUACAAAGUCCCAGU
>eca-miR-195
UAGCAGCACAGAAAUAUUGGC
>eca-miR-196a
UAGGUAGUUUCAUGUUGUUGGG
>eca-miR-21
UAGCUUAUCAGACUGAUGUUGA
>eca-miR-212
UAACAGUCUCCAGUCACGGCC
>eca-miR-22
AAGCUGCCAGUUGAAGAACUGU
>eca-miR-301a
CAGUGCAAUAGUAUUGUCAAAGC
>eca-miR-324-5p
CGCAUCCCCUAGGGCAUUGGUGU
>eca-miR-324-3p
CCACUGCCCCAGGUGCUGCUGG
>eca-miR-338-5p
AACAAUAUCCUGGUGCUGAGUG
>eca-miR-338-3p
UCCAGCAUCAGUGAUUUUGUUG
>eca-miR-33b
GUGCAUUGCUGUUGCAUUGC
>eca-miR-365
UAAUGCCCCUAAAAAUCCUUAU
>eca-miR-423-5p
UGAGGGGCAGAGAGCGAGACUUU
>eca-miR-423-3p
AGCUCGGUCUGAGGCCCCUCAGU
>eca-miR-451
AAACCGUUACCAUUACUGUGUU
>eca-miR-454
UAGUGCAAUAUUGCUUAUAGGGU
>eca-miR-497
CAGCAGCACACUGUGGUUUGU
>eca-miR-632
GUGCCUGUUUCCUGUGGGA
>eca-miR-129b-5p
CUUUUUGCGGUCUGGGCUUGC
>eca-miR-129b-3p
AAGCCCUUACCCCAAAAAGCAU
>eca-miR-130a
CAGUGCAAUGUUAAAAGGGCAU
>eca-miR-1902
AGAGGUGCAGUAGGCAUGACUU
>eca-miR-192
CUGACCUAUGAAUUGACAGCC
>eca-miR-194
UGUAACAGCAACUCCAUGUGGA
>eca-miR-493a
CUUGGGUCUACUGUGUGCCAGG
>eca-miR-670
GUCCCUGAGUGUAUGUGGUGAA
>eca-miR-675
UGGCGCGGAGAGGGCCCACAGUG
>eca-miR-106b
UAAAGUGCUGACAGUGCAGAU
>eca-miR-1842
UGGCUCUGUGAGGUCGGCUCA
>eca-miR-193b
AACUGGCCCACAAAGUCCCGCU
>eca-miR-25
CAUUGCACUUGUCUCGGUCUGA
>eca-miR-590-5p
GAGCUUAUUCAUAAAAGUACAG
>eca-miR-590-3p
UAAUUUUAUGUAUAAGCUAGU
>eca-miR-93
CAAAGUGCUGUUCGUGCAGGUAG
>eca-miR-107a
AGCAGCAUUGUACAGGGCUAUGA
>eca-miR-1271a
CUUGGCACCUCGUAAGCACUCA
>eca-miR-143
UGAGAUGAAGCACUGUAGCUC
>eca-miR-145
GUCCAGUUUUCCCAGGAAUCCCU
>eca-miR-146a
UGAGAACUGAAUUCCAUGGGUU
>eca-miR-340-5p
UUAUAAAGCAAUGAGACUGAUU
>eca-miR-340-3p
UCCGUCUCAGUUACUUUAUAGCC
>eca-miR-378
ACUGGACUUGGAGUCAGAAGG
>eca-miR-874
CUGCCCUGGCCCGAGGGACCGA
>eca-miR-1301
UUGCAGCUGCCUGGGAGUGAUUUC
>eca-miR-1461
AUCUCUACGGGUAAGUGUGUGA
>eca-miR-216a
UAAUCUCAGCUGGCAACUGUGA
>eca-miR-216b
AAAUCUCUGCAGGCAAAUGUGA
>eca-miR-217
UACUGCAUCAGGAACUGAUUGGA
>eca-let-7g
UGAGGUAGUAGUUUGUACAGUU
>eca-miR-128
UCACAGUGAACCGGUCUCUUU
>eca-miR-1289
UGGAGUCCAGGAAUCUGCAUUUU
>eca-miR-135a
UAUGGCUUUUUAUUCCUAUGUGA
>eca-miR-191a
CAACGGAAUCCCAAAAGCAGCUG
>eca-miR-711
GGGACCCAGGGAGAGACGUAAG
>eca-miR-885-5p
UCCAUUACACUACCCUGCCUCU
>eca-miR-885-3p
AGGCAGCGGGGUGUAGUGGAUA
>eca-miR-15a
UAGCAGCACAUAAUGGUUUGUG
>eca-miR-17
CAAAGUGCUUACAGUGCAGGUAG
>eca-miR-18a
UAAGGUGCAUCUAGUGCAGAUAG
>eca-miR-19a
UGUGCAAAUCUAUGCAAAACUGA
>eca-miR-19b
UGUGCAAAUCCAUGCAAAACUGA
>eca-miR-20a
UAAAGUGCUUAUAGUGCAGGUAG
>eca-miR-92a
UAUUGCACUUGUCCCGGCCUGU
>eca-miR-10b
UACCCUGUAGAACCGAAUUUGUG
>eca-miR-1248
UCCUUCUUGUAUAAGCACUGUGCUAAA
>eca-miR-28-5p
AAGGAGCUCACAGUCUAUUGAG
>eca-miR-28-3p
CACUAGAUUGUGAGCUCCUGGA
>eca-miR-551b
GCGACCCAUACUUGGUUUCAG
>eca-miR-568
AUGUAUAAAUGUAUACACAC
>eca-miR-1291b
AGGCCCUGAAUCAAGACCAGCAGU
>eca-miR-133b
UUUGGUCCCCUUCAACCAGCUA
>eca-miR-206
UGGAAUGUAAGGAAGUGUGUGG
>eca-miR-219-5p
UGAUUGUCCAAACGCAAUUCU
>eca-miR-1898
AGGUCAAGGUUCACAGGGGAUC
>eca-miR-449a
UGGCAGUGUAUUGUUAGCUGGU
>eca-miR-582-5p
UUACAGUUGUUCAACCAGUUACU
>eca-miR-582-3p
UAACCGGUUGAACAACUGAACC
>eca-miR-103
AGCAGCAUUGUACAGGGCUAUGA
>eca-miR-1255b
CGGAUAAGCAAAGAAAGUGGUU
>eca-miR-296
GAGGGUUGGGUGGAGGCUUUCC
>eca-miR-499-5p
UUAAGACUUGCAGUGAUGUUU
>eca-miR-499-3p
AACAUCACAGCAAGUCUGUGCU
>eca-let-7d
AGAGGUAGUAGGUUGCAUAGUU
>eca-let-7f
UGAGGUAGUAGAUUGUAUAGUU
>eca-miR-204b
UUCCCUUUGUCAUCCUAUGCCU
>eca-miR-23b
AUCACAUUGCCAGGGAUUACC
>eca-miR-27b
UUCACAGUGGCUAAGUUCUGC
>eca-miR-31
AGGCAAGAUGCUGGCAUAGCU
>eca-miR-491-5p
AGUGGGGAACCCUUCCAUGAGG
>eca-miR-491-3p
CUUAUGCAAGAUUCCCUUCUAC
>eca-miR-544b
AUUCUGCAUUUUUAACAAGUUC
>eca-miR-872
AAGGUUACUUGUUAGUUCAGG
>eca-miR-873
GCAGGAACUUGUGAGUCUCCU
>eca-miR-876-5p
UGGAUUUCUUUGUGAAUCACCA
>eca-miR-876-3p
UGGUGGUGGUUUACAAAGUAAUUCA
>eca-miR-1185
AGAGGAUACCCUUUGUAUGUU
>eca-miR-1193
UAGGUCACCCGUUUGACUAUC
>eca-miR-1197
UAGGACACAUGGUCUACUUCU
>eca-miR-127
UCGGAUCCGUCUGAGCUUGGCU
>eca-miR-134
UGUGACUGGUUGACCAGAGGGG
>eca-miR-136
ACUCCAUUUGUUUUGAUGAUGG
>eca-miR-154a
UAGGUUAUCCGUGUUGCCUUCG
>eca-miR-299
UAUGUGGGAUGGUAAACCGCUU
>eca-miR-323-5p
AGGUGGUCCGUGGCGCGUUCGC
>eca-miR-323-3p
CACAUUACACGGUCGACCUCU
>eca-miR-329a
AACACACCUAGUUAACCUCUUU
>eca-miR-337-5p
GAACGGCUUCAUACAGGAGCU
>eca-miR-337-3p
CUCCUAUGAGAUGCCUUUCCUC
>eca-miR-342-5p
AGGGGUGCUAUCUGUGAUUGAG
>eca-miR-342-3p
UCUCACACAGAAAUCGCACCCGU
>eca-miR-345-5p
GCUGACUCCUAGUCCAGUGCUC
>eca-miR-345-3p
CCUGAACUAGGGGUCUGGAGGC
>eca-miR-369-5p
AGAUCGACCGUGUCAUAUUCGC
>eca-miR-369-3p
AAUAAUACAUGGUUGAUCUUU
>eca-miR-370
GCCUGCUGGGGUGGAACCUGGU
>eca-miR-376a
AUCAUAGAGGAAAAUCCACGU
>eca-miR-376b
AUCAUAGAGGAAAAUCCAUGU
>eca-miR-376c
AACAUAGAGGAAAUUCCACGU
>eca-miR-377
AUCACACAAAGGCAACUUUUGU
>eca-miR-379
UGGUAGACUAUGGAACGUAGG
>eca-miR-380
UAUGUAAUAUGGUCCACGUCUU
>eca-miR-381
UAUACAAGGGCAAGCUCUCUGU
>eca-miR-382
GAAGUUGUUCGUGGUGGAUUCG
>eca-miR-409-5p
AGGUUACCCGAGCAACUUUGCAU
>eca-miR-409-3p
GAAUGUUGCUCGGUGAACCCCU
>eca-miR-410
AAUAUAACACAGAUGGCCUGU
>eca-miR-411
UAGUAGACCGUAUAGCGUACG
>eca-miR-412
UUCACCUGGUCCACUAGCCG
>eca-miR-431
UGUCUUGCAGGCCGUCAUGCAGG
>eca-miR-432
UCUUGGAGUAGGUCAUUGGGUGG
>eca-miR-433
AUCAUGAUGGGCUCCUCGGUGU
>eca-miR-485-5p
AGAGGCUGGCCGUGAUGAAUUC
>eca-miR-485-3p
GUCAUACACGGCUCUCCUCUCU
>eca-miR-487a
AAUCAUACAGGGACAUCCAGUU
>eca-miR-487b
AAUCGUACAGGGUCAUCCACUU
>eca-miR-493b
UGAAGGUCUUCCGUGUGCCAGG
>eca-miR-494
UGAAACAUACACGGGAAACCUC
>eca-miR-495
AAACAAACAUGGUGCACUUCUU
>eca-miR-496
UGAGUAUUACAUGGCCAAUCUC
>eca-miR-539
GGAGAAAUUAUCCUUGCUGUGU
>eca-miR-541
UGGUGGGCACAGAAUCCAGUCU
>eca-miR-543
AAACAUUCGCGGUGCACUUCUU
>eca-miR-544
AUUCUGCAUUUUUAGCAAGUUC
>eca-miR-655
AUAAUACAUGGUUAACCUCUUU
>eca-miR-656
AAUAUUAUACAGUCAACCUCU
>eca-miR-758
UUUGUGACCUGGUCCACUAACC
>eca-miR-770-5p
AGCACCACGUGUCUGGGCCAUG
>eca-miR-889
UUAAUAUCGGACAACCAUUGU
>eca-miR-126-5p
CAUUAUUACUUUUGGUACGCG
>eca-miR-126-3p
UCGUACCGUGAGUAAUAAUGCG
>eca-miR-181a
AACAUUCAACGCUGUCGGUGAGU
>eca-miR-181b
AACAUUCAUUGCUGUCGGUGGGU
>eca-miR-199b-5p
CCCAGUGUUUAGACUAUCUGUUC
>eca-miR-199b-3p
ACAGUAGUCUGCACAUUGGUUA
>eca-miR-32
UAUUGCACAUUACUAAGUUGCA
>eca-let-7c
UGAGGUAGUAGGUUGUAUGGUU
>eca-miR-155
UUAAUGCUAAUCGUGAUAGGGGU
>eca-miR-802
CAGUAACAAAGAUUCAUCCUUGU
>eca-miR-99a
AACCCGUAGAUCCGAUCUUGUG
>eca-miR-383
AGAUCAGAAGGUGAUUGUGGCU
>eca-miR-486-5p
UCCUGUACUGAGCUGCCCCGAG
>eca-miR-486-3p
CGGGGCAGCUCAGUACAGGAU
>eca-miR-331
GCCCCUGGGCCUAUCCUAGAA
>eca-miR-33a
GUGCAUUGUAGUUGCAUUGCA
>eca-miR-215
AUGACCUAUGAAUUGACAGAC
>eca-miR-350
UUCACAAAGCCCAUACACUUUUAC
>eca-miR-664
UAUUCAUUUAUCUCCUAGCCUACA
>eca-miR-105
UCAAAUGCUCAGACUCCUGUGGU
>eca-miR-106a
CAAAGUGCUUACAGUGCAGGUAG
>eca-miR-1264
CAAGUCUUAUUUGAGCACCUGUU
>eca-miR-1298
UUCAUUCGGCUGUCCAGAUGUA
>eca-miR-1468
CUCCGUUUGCCUGUUUUGCUG
>eca-miR-188-5p
CAUCCCUUGCAUGGUGGAGGG
>eca-miR-188-3p
CUCCCACAUGCAGGGUUUGCA
>eca-miR-18b
UAAGGUGCAUCUAGUGCAGUUAG
>eca-miR-1912
UACCCAGAGCGUGCAGUGUGAA
>eca-miR-20b
CAAAGUGCUCAUAGUGCAGGUAG
>eca-miR-221
AGCUACAUUGUCUGCUGGGUUUC
>eca-miR-222
AGCUACAUCUGGCUACUGGGU
>eca-miR-223
UGUCAGUUUGUCAAAUACCCCA
>eca-miR-224
CAAGUCACUAGUGGUUCCGUU
>eca-miR-361-5p
UUAUCAGAAUCUCCAGGGGUAC
>eca-miR-361-3p
UCCCCCAGGCGUGAUUCUGAUUU
>eca-miR-362-5p
AAUCCUUGGAACCUAGGUGUGAGU
>eca-miR-362-3p
AACACACCUAUUCAAGGAUUCA
>eca-miR-363
AAUUGCACGGUAUCCAUCUGUA
>eca-miR-374a
UUAUAAUACAACCUGAUAAGUG
>eca-miR-374b
AUAUAAUACAACCUGCUAAGUG
>eca-miR-384
AUUCCUAGAAAUUGUUCACA
>eca-miR-421
GGCCUCAUUAAAUGUUUGUUG
>eca-miR-424
CAGCAGCAAUUCAUGUUUUGAA
>eca-miR-448
UUGCAUAUGUAGGAUGUCCCAU
>eca-miR-450a
UUUUGCGAUGUGUUCCUAAUAU
>eca-miR-450b-5p
UUUUGCAAUAUGUUCCUGAAUA
>eca-miR-450b-3p
UUGGGAACAUUUUGCAUCCAUA
>eca-miR-450c
UUUUGCGAUGUGUUCCUAAUAC
>eca-miR-500
UAAUCCUUGCUACCUGGGUGAGA
>eca-miR-501-5p
AUCCUUCGUCCCUGGGUGAGA
>eca-miR-502-5p
AUCCUUGCUAUCUGGGUGCUA
>eca-miR-502-3p
AAUGCACCUGGGCAAGGAUUCA
>eca-miR-503
UAGCAGCGGGAACAGUACUGCAG
>eca-miR-504
AGACCCUGGUCUGCACUCUAUC
>eca-miR-505
CGUCAACACUUGCUGGUUUCCU
>eca-miR-507a
AUUGGCACCUCUUAGAGUGAA
>eca-miR-508-5p
UACUCCAGAGGGUGUCAUUCACA
>eca-miR-508-3p
UGAUUGUCACCUUUUGGAGUAGA
>eca-miR-509a-5p
UACUGCAGACAGUGGCAAUCA
>eca-miR-514
AUUGACACCUCUGUGAGUGGA
>eca-miR-532-5p
CAUGCCUUGAGUGUAGGACCGU
>eca-miR-532-3p
CCUCCCACACCCAAGGCUUGCA
>eca-miR-542-5p
CUCGGGGAUCAUCAUGUCACGA
>eca-miR-542-3p
UGUGACAGAUUGAUAACUGAAA
>eca-miR-545
UCAACAAACAUUUAUUGUGUGC
>eca-miR-652
AAUGGCGCCACUAGGGUUGUG
>eca-miR-660
UACCCAUUGCAUAUCGGAGUUG
>eca-miR-672
UGAGGUUGGUGUACUGUGUGUGA
>eca-miR-764-5p
GGUGCUCACUUGUCCUCCU
>eca-miR-764-3p
AGGAGGCCAUAGUGGCAACUGU
>eca-miR-767-5p
UGCACCAUGGUUGUCUGAGCAUG
>eca-miR-767-3p
UCUGCUCAUACUCCAUGGUUCCU
>eca-miR-98
UGAGGUAGUAAGUUGUAUUGUU
>eca-miR-8909
CCUGAAAUUCUGAUGCACCUCUC
>eca-miR-8910
UGAAGAACUGGGCACAGCCCACGAU
>eca-miR-8911
CCUGGAUGUGGACGUAGGCACC
>eca-miR-8912
UUCCAGUCUGGGCUGUCAGUC
>eca-miR-8913
UUCCUCAUUUUCUGCUUCAAGUGGU
>eca-miR-8914
UUUGAGCUGUGUUGGUUGUCACG
>eca-miR-8915
CAGCACGGCCUGGAUGUUGGGCAG
>eca-miR-8916
UGUGCGCUCCCGCAGUCUUGGGC
>eca-miR-8917
CUUGCCCUUCUUCCUCUGACCUU
>eca-miR-8918
UAGACUCUGCCUUGUGCCACCA
>eca-miR-8919
UUCAGGAUCACUGUACUGCCCCGGG
>eca-miR-8920
UUUCCCCGCGGGCCCGGGCUCU
>eca-miR-8921
UAGGAGUCUGUAUUUUCGUCAGCUG
>eca-miR-8922
CUGAGCAGCUCGGCGGGCUGCCACU
>eca-miR-8923
UGGCACUCGCUCGGGGUCUGGAGCA
>eca-miR-8924
UGGGACUCGGGUGGAGGCUCUCCUG
>eca-miR-8925
GAGACAUUUCACGCCAGUGGGGAU
>eca-miR-8926
AGAAAGAUCAGAAGGUACACGGGC
>eca-miR-8927
UCUGGCAACAUUCUGCAGUCCCUGG
>eca-miR-8928
CUCCGCCCCGCCGCGAGCGGCUG
>eca-miR-8929
UGCUGGAGAAUUUGCCCAUGUCCCC
>eca-miR-8930
UCUCCAUCUGGGCUAGUUUGGGCUU
>eca-miR-8931
CCUGGGUGGGAAGACCCCUCUG
>eca-miR-8932
UGUGCUGGGAGCGCCUGAGCC
>eca-miR-185
CAGGGGCUGGCUUUCCUCUGGU
>eca-miR-8933
GAGGUCAGGAACGCGGGCACAGGCG
>eca-miR-8934
CCCCUGGAGGCCUCUGUACCCCACU
>eca-miR-8935
UUUUGGCACCUGCGUCCUCGGCUGC
>eca-miR-8936
CAUGACUGACCUUAGCCACUCGGAC
>eca-miR-8937
UCCCGUCCUGAGGGAGCGCUGGG
>eca-miR-8938
UUGCGUUCUGGCGGCUGCUGCUUCC
>eca-miR-8939
UUCCGAUGUAUAGUCAUGUGGGU
>eca-miR-8940
UUUGCCGGAGCUGGAUCAGCUGG
>eca-miR-8941
UCUGAGAGCCUCUGCAUCAU
>eca-miR-8942
UAGGCUUUAGGAGAGCUGA
>eca-miR-8943
AGGCUGGGCUAUAGGCCCGUGGGC
>eca-miR-8944
UUGGAGCUGAGCUUGGCUGUCACCC
>eca-miR-8945
CUCAAAGGAUACGGGCUCUUGAA
>eca-miR-8946
CCACGUUUCAGGAGGCACUGCU
>eca-miR-8947
CGAGGAGGCUGCAGUUCCCCGAGA
>eca-miR-8948
UGGUGUUGGAAGCCAGGCCCGGAG
>eca-miR-8949
GAACCAGGGCCACUGAACCU
>eca-miR-8950
UGAGAGCUCUCAUUUGUCCUGGGGU
>eca-miR-8951
UUUUUGAAGACAUUCCUAGAAUCC
>eca-miR-8952
UGCCCCCAGGCACGCUGUCGGUGC
>eca-miR-8953
AGGGCUGGAAGGAUAUAUACA
>eca-miR-8954
UGGCGGUGUCUGGCGUAGAGCAGG
>eca-miR-3959
UGUAUGUCAACUGAUCCACAGUC
>eca-miR-8955
UUGAGGAGGGUCAAGAAUAUGUUC
>eca-miR-3958
CAGAUAUUGCACGGUUGAUCUCUU
>eca-miR-329b
AACGAACCUGGUUAACCUCUUUU
>eca-miR-8956
UUGACUUGGAUCUUUGCCUCGGAGG
>eca-miR-154b
AAUCAUACAUGGUUGACCUUUUU
>eca-miR-449b
AGGCAGUGUGUUGUUAGCUGGCUGC
>eca-miR-8957
UGCCUUCUCUGAGCCACCCUAUUCA
>eca-miR-8958
GGAUGAUUGUCCCUUUGCUGCU
>eca-miR-8959
UUCGAAUCCUGAGGUCGCCUCCCC
>eca-miR-8960
CCAUGCAACCUGGCCUAGGCUCU
>eca-miR-8961
UUACAGUGAGUCCCAUGCCUGACCU
>eca-miR-1388
AGGACUGUCCAACCUGAGAAUGGU
>eca-miR-8962
UAGCAAGGCUGCAGACAUUCCAG
>eca-miR-8963
UCCAAGCUGGGUCCUGUGCCAGG
>eca-miR-8964
AGUGUAGAAUUUAAGGAGAUGCG
>eca-miR-8965
UUCCCACAUGGCUGCAGUCCUGGCC
>eca-miR-8966
AGGGGACCCUCUCUGCCCU
>eca-miR-8967
AUAGUCAGGGGGAGCUGAGUUUC
>eca-miR-8968
UCUGGGUCUUAGGAUGACGGCACUC
>eca-miR-7177a
UAAAUGAUCCCCUGGUGCCCUAGAA
>eca-miR-7045
CUGGCGGCCGGGGGAGGGGGAGU
>eca-miR-8969
UGGGCUUUCUGUGCUGAUGGG
>eca-miR-8970
GCCUGGGGGCUGUAGUGUCCGCGCC
>eca-miR-8971
UCCUGAGUGUGUACUGUGCGGGCGU
>eca-miR-8972
UGCCCUUGGAUACAGUCGGAGACAA
>eca-miR-8973
CUUUGAGCCUGACCUUUA
>eca-miR-8974
CUCAAGAUCAGCACACUGUGUU
>eca-miR-8975
UCCAGAGCGGCGGAGACUGUGACUG
>eca-miR-8976
CCCGCUGUGGGUCUCACUCCACU
>eca-miR-8977
AGUGAGGCGAGGGUAUGACUCUAC
>eca-miR-8978
UGAUAGAGACGGGGCGGACCAGGUG
>eca-miR-8979
UGCUGGCUGUGGAACAGAGUCCUGU
>eca-miR-8980
CUAGCCUUACCCAUCCCUGGG
>eca-miR-8981
UUUUGCAUCGCUGUGCUUGGUCCC
>eca-miR-8982
CACCCGGGGUAGGACUUCAGCA
>eca-miR-8983
UGCGAUGUGACUCAGAGCCAGCCGC
>eca-miR-8984
CUCUGGCUUCUGUUCCCUCA
>eca-miR-8985
UACUUUUUGGUCUGAGUGCGUCC
>eca-miR-8986a
UAGUGUGCUAGAGUCCUCGAAGAG
>eca-miR-8987
UGAAGGCGUCCAUCGGGCCUGCGG
>eca-miR-8988
UAGCCCCCAGCUUGUUUGUACUGCA
>eca-miR-8989
CUGGUGGCUCUGCCGCAGC
>eca-miR-8990
UGUUGACUUUGGGAGGGCCCCGGAA
>eca-miR-8991
UACGUGUCACAGGUUCCUUGCUGAG
>eca-miR-8992
CGCGCUGCAGGCUGCGCCCGGGGA
>eca-miR-1271b
UUUGGCACAUGACAAGCACUCA
>eca-miR-8993
CUGCAGGGUCAAGGACAAGGUCAGG
>eca-miR-8986b
UGGUGUGCUAGAGUCCUCGGAGA
>eca-miR-8994
UCCCCGCUCUUGAUGCGCGUGCGCA
>eca-miR-8995
GGUGACGUAUUCCUGUUGACAUG
>eca-miR-8996
UGCGGACCCGAGCGGACGCCGGACG
>eca-miR-8997
UUGCGGACAAGGGAAGCCCCAG
>eca-miR-7143
UCUGCACUUGAAGCUGAGCCUG
>eca-miR-8998
UUAAGUUCACGCACUCUGGGAUUUC
>eca-miR-8999
UGCCGCUGGCCCUGCAGUUCCUGAA
>eca-miR-9000
AGGGCUGACCCAGUGGCGCAGUG
>eca-miR-9001
GAGAUCUCGCAGGCGGCCGGCUGUG
>eca-miR-9002
UGAGCUUGGAGUGAGAUGAGAUCUG
>eca-miR-9003
GCCCACUCUGCUUUGAUGCUU
>eca-miR-9004
ACAGUGUUAGCUCAGUGACAGU
>eca-miR-9005
UGUUUGUGGGAUGAAGGCAGGAGCC
>eca-miR-9006
GGUUGUUGGGUGGACUCAGUU
>eca-miR-9007
UGCUGCCUUUCUGGAAGU
>eca-miR-9008
UGCCAGCUGUCAGAAGACCCGAGUG
>eca-miR-9009
AGAAGACUGAGGCUCCCCGC
>eca-miR-9010
UUCAGCCGGUCUCUUAAACAGGAGU
>eca-miR-3200
CACCUUGCGCUACUCAGGUCUGCU
>eca-miR-9011
UUCAAGGUCGCUUUGGUGGGGGCA
>eca-miR-9012
UGGGUCUCUGAUGCAGCACCAGGCA
>eca-miR-9013
CAGGUUCAAAUCACAGGUGUAGACC
>eca-miR-9014
UCUUGGAGAUUGGUGACCGUCC
>eca-miR-9015
UCCCAGAGGAGACGAGGUCACUG
>eca-miR-9016
UAGUUAGAGUGCCUGUCAAGUGUGG
>eca-miR-9017
CAGGUGUGUUGGGAUUGUCUGCUCU
>eca-miR-9018
AUUUUCUGCGACUAAUUUUUCA
>eca-miR-9019
AGAAGAGGCCUGGGAGUGGGUCGUA
>eca-miR-9020
UAGGAAGAGAGUUGGGCAGGGAGUC
>eca-miR-9021
CUGCUGCCGAGAGUUGUUCACUGU
>eca-miR-1249
AACGCCCUUCCCCCCCUUCUUCA
>eca-miR-9022
CAGCAGGGACGGUUUGGGUGUGA
>eca-miR-9023
UUGUAUUAAUACGGUAGGUAGUG
>eca-miR-9024
CAGGGACUCUGCCAUGUUCUCCAUU
>eca-miR-9025
UGGCUUGGUAGGAGCAGUACUGGGA
>eca-miR-9026
UGUCCGAGGGUCUGCAUCAGGGCU
>eca-miR-9027
GAGCUGGCCAAUGAGUUGUCG
>eca-miR-9028
UUUGCCGGACUAGGCCCGCGUGC
>eca-miR-9029
UUGGACGUAUCUGAGGUGGGGCUU
>eca-miR-9030
AAACAGGGUUGAGUAACUUCC
>eca-miR-9031
GAAUGUAACUGGACCCAGCCACCUU
>eca-miR-9032
UGCAGAUUCCGUUGAUACUAAGUGG
>eca-miR-9033
UCUGAGCCCAGCCUUGGAGGU
>eca-miR-9034
CCACUCAUUAAGCCGUACUGUGGC
>eca-miR-9035
UGUGGUUGUGGCAUUUUCCCCGGGG
>eca-miR-9036
ACUGCACUGACCUGGGGUGAGU
>eca-miR-9037
UCACGCCUUCUGACCCCCUG
>eca-miR-9038
UCACACAUCAGCCUGGUGCCUCAGU
>eca-miR-9039
UCCGUUCUGUAGGUGAGGAAGCU
>eca-miR-9040
ACUGUCCUACCGGAUGCCAGUAGC
>eca-miR-9041
AAUUCAACCAACCGUGGAUUGU
>eca-miR-9042
UGUUUGUGCUCGUGGGUCCAGAGUG
>eca-miR-7667
CAGGGACAGGAGAGAUGGAGGCU
>eca-miR-9043
UUGGACCUCAGUUCCUGGCAUCC
>eca-miR-9044
UGAUGGUUGUUGGGAUAUCUUUAAU
>eca-miR-9045
GAGCAGCAUGCUAGGUACCAAGUUG
>eca-miR-1307
ACUCGGCGUGGCGUCGGUCGUGGUA
>eca-miR-9046
UGCUGUUGACGAACUGGCCGGGCAG
>eca-miR-9047
UGUUCCCGGCUGACCCUGGCUAGG
>eca-miR-9048
CCAUCUGCAGUUGGCUGAGCCC
>eca-miR-9049
UUGCAAGGAAUGCAGCUGCUUGUAG
>eca-miR-9050
AGCGACUGGCUUUGGAUAUGCUUCC
>eca-miR-9051
UAUUUUGUAGCAGACUUCAGUUCUC
>eca-miR-9052
CCGAGACGCCGUCAGCAUGAGCCUC
>eca-miR-9053
UACACAUCUGAUCACCUGGGCGUC
>eca-miR-9054
UUCUUGUGUCUUUUUGGGCAGGUGG
>eca-miR-9055
AGAGAGCACCAAGGGAGCUGCGU
>eca-miR-9056
UGGGGCCGAGGCCCGGAGGACUGGC
>eca-miR-9057
CAGGAGUAGCUUUGGCCUAGCC
>eca-miR-9058a
UGUGAGCCUGUAGGGUUUGCCCC
>eca-miR-3548
CAGCACUGUCCGGUAAGAUGCC
>eca-miR-9059
UCUUAGCAGCAAACAGCAGCCUCUG
>eca-miR-9060
UGAGCACGCUGAUGUCUGCUGC
>eca-miR-9061
UGAUGGCUUUAGCGAUGUAGCUCC
>eca-miR-9062
CAGAGUUGGUAAUGGAGCCCCAGC
>eca-miR-9063
UCCGAGAGCUGCUAUCUGAGAGA
>eca-miR-9064
UUGAAGGUCCAUUGUCCACUGU
>eca-miR-9065
UGGGACUGAGCCUGUAGGGGCCAGC
>eca-miR-9066
UAGACAACAGUCCUGAUCCUGGGCA
>eca-miR-9067
UACACUCGGGCUGAUCUUUCCAGGC
>eca-miR-9068
AUCGUGAUCACGGGCAUCUGGCGCU
>eca-miR-9069
CACGGUGCUGCUGUGGACACG
>eca-miR-9070
UGAGAUGAGGCUGUGUUCCACAGGU
>eca-miR-9071
UGCCACCGCUCUUUGGAGCCUGCUC
>eca-miR-9072
UAAAGCCUGGAAAUCUGCAGCU
>eca-miR-9073
UGAGUGAAUGAGUCCCCACACGGAG
>eca-miR-9074
UGACUAAUAGGAAAUUUUAAGUGAC
>eca-miR-9075
UUAGGACCAGGAUGAACAUGGAGGA
>eca-miR-9076
UCUCCUGGACUCACGUGACCC
>eca-miR-9077
UCUGAGGGCUUUUGCAGGGAGCAA
>eca-miR-9078
UACGAGGCUGUGCUGCAUCAGGGCU
>eca-miR-9079
UGUUGCAGUUCGUCAUCAACCUGUG
>eca-miR-9080
AUCCGAGGUUGGUUGAAUCUGU
>eca-miR-9081
UUAGACAAUACUGAUGCCUGGGC
>eca-miR-9082
UUCUUCCUCUCACAACCCUCAGACA
>eca-miR-9083
GGCCACGCGGUGUGCUAUCGUCGGC
>eca-miR-9084
UGUUUUCUCAAAGACUGAUCCU
>eca-miR-9085
CUUAAUGAAAAGGCUUAUCAAA
>eca-miR-9086
CUUGUCUGACCUCUCUCCCUGCAG
>eca-miR-9087
UUGAGAUCCAGGACGCUGAGG
>eca-miR-9088
AUGCGCACACAGUCAACUG
>eca-miR-9089
UCACAGACAAGAACUCCCAGGGUGG
>eca-miR-9090
UGAGAUUUCAGAGCCUGACAACCCU
>eca-miR-9091
UAUAUGGACGGAGUCUGAAACAG
>eca-miR-9092
UGGCGAUCGUGCCAGAGGUGGUAUC
>eca-miR-9093
CUGUAGUCCAUGUCCCCAGGCCC
>eca-miR-372
AAAGUGCUGCGACAUUUGAGUGU
>eca-miR-9094
UCACCCGUGUCCUUUCUCUGCCUAG
>eca-miR-9095
UGAAGGACAAGUUGGUUUCUGGCCA
>eca-miR-9096
UCGUCUUGUCGCCCUGGAACCUCUC
>eca-miR-9097
CCGAAGGGCUGGCAGGGAUUGGGA
>eca-miR-744
UGCGGGGCUAGGGCUAACAGCAGU
>eca-miR-9098
UGACCUUGGUCGGGACGUAGUGAAC
>eca-miR-9099
CCCUUGGAAGCAGGUCUGGAGC
>eca-miR-9100
UCAUUUGUAGGUUGUCCUGUGGAAA
>eca-miR-9101
UUGUGUCUGAGUGUACGCCUUGC
>eca-miR-9102
GCGGGUUGCAUCUGAGAGGGGACC
>eca-miR-9103
CCCAAGUCUUAUCUGUCUCAGGUUC
>eca-miR-9104
CUGACCUGAGGCCUCUGCUGCA
>eca-miR-9105
UCUGAGACUUCGGCAUUGGGU
>eca-miR-9106
UCACGCGAGGCUCUCGAGGUAG
>eca-miR-7035
UCCUGGUUCUGUGGCUCAGAAGCAC
>eca-miR-9107
AGCCAGUGAGCUUGCCCUCUG
>eca-miR-9108
UGAGCAGAGGGCCAGGUGGCACCAG
>eca-miR-9109
UAACUGUGCCCGUGGGGAGAACUUC
>eca-miR-3065
UCAGCACCAGGAUAUUGUUGGGG
>eca-miR-9110
UGAAAGAGGGUCUCCGGUGAGGCUU
>eca-miR-9111
UAGGUGCAUCCGUGGCCCCAGUCC
>eca-miR-9112
AGGCCAUGAUGCUCUCUGAGCCUG
>eca-miR-9113
AGGAUUCUCAGGACUCGCUCUG
>eca-miR-9114
AGGGCCUCACCAUUCUAGCUCU
>eca-miR-9115
ACGUGAGAACUGAAGUGCAGGGAC
>eca-miR-9116
UUUAUGUCUCAUAUCUCUGUG
>eca-miR-9117
UAGGGAUCAUGCCAUCUGCUGU
>eca-miR-9118
UCACAAUUCCCACGGACUCCAGAUA
>eca-miR-9119
CCGACCUGCUUUGUGACUU
>eca-miR-9120
UCAGUCUCCCUCUCUCUGCAG
>eca-miR-483
UCACUCCUCUCCUCCCGUCUUCUU
>eca-miR-9121
CCUUCACGGUUUCAGGGUCUUGUAC
>eca-miR-9122
UCCUGGACAUCAGGCCUGGCCGAGG
>eca-miR-9123
CGCGCCUUCUCAGAGGUACAGGAUC
>eca-miR-1379
GCACGGGCUGCAGCGCCGACGCCU
>eca-miR-9124
UGGACUGUUGAGUUCCAUGAGGC
>eca-miR-9125
UCAGCUCCCAGGUGUGUCCUCGGCC
>eca-miR-9126
UUUUACUCGUUGGUGAGCUCCU
>eca-miR-9127
UGCUUCUCUUGCGCUCUUGGGCUC
>eca-miR-9128
CUGGUGCUCGCGUGGGCCACGUCAC
>eca-miR-9129
UGAGGCUAAACUCUGCUGCCCGGA
>eca-miR-9130
CUUCCUCUGACAGGUACCCAGA
>eca-miR-9131
UGGAGGCGGUAACUGACGGUCC
>eca-miR-9132
UCAUAAUGGUCAGUGGUCUCGUCUG
>eca-miR-9133
UGUGGAGAGAGAUGAUCUGGCA
>eca-miR-9134
UCGAAGGGAUGGCUGACUCCAGGCC
>eca-miR-9135
AUCUCCACACUGGCAUCUUGU
>eca-miR-9136
UUAAGAAGGACACACUUGGGGCUGG
>eca-miR-9137
UGUGUUCCUAGCCUCUGGCCUCU
>eca-miR-9138
UUCUGGCACCGUCGCUCUGCUUUUC
>eca-miR-9139
UAACUAGACCCAGGACGGCCAAGGC
>eca-miR-7177b
AAAUGGUCCCCUAGUGCUCUGG
>eca-miR-9140
UGCUGCACCCUGGGACCUCUGGCCU
>eca-miR-9141
UCUGAGUGCUUUGUGGGCUUGGUCC
>eca-miR-8908k
UACCCAGAAUGGUGCCGAAUACUUA
>eca-miR-9142
UCAGUAACACGGAUUUGUCAUGA
>eca-miR-8908c
AAUUAGUACCUGUCCGGGUAGAGUA
>eca-miR-8908b
UAAUUAGUACCUGUCUGGGUAGA
>eca-miR-8908d
GAUCAGUGCCUGUCUGGGUGGA
>eca-miR-507b
AUUGGCACUUUUUUGAGUGUG
>eca-miR-2483
UCUGUCAACCAUCCAGCUGUUUGG
>eca-miR-8908f
UACUCAGAAAGGUACUGAUCACU
>eca-miR-8908e
UACCCAGCAAGGUACUGAUCGCUUA
>eca-miR-8908n
UAUUUAGGAAGACGCUAUUCACAUA
>eca-miR-1911
CACCAGCCAUUGUGGUCUCUGC
>eca-miR-676
CCGUCCUAAGGUUGUUGAGUU
>eca-miR-514b
CCAUUCCAGGAAGUGCCAAACAUGU
>eca-miR-506a
UGAAUGGCACCUUUCUGAGUAGAGU
>eca-miR-8908g
UACCCAGUAAGGUACUGAUCACUU
>eca-miR-509b
UACUCCAAAGAGUGGCAAUCAUGU
>eca-miR-8908h
UAUCCAGUAAGGUACUGAUCACUUA
>eca-miR-8908j
CUACCCGGAAGGUACUGAUCACCUA
>eca-miR-8908l
CCUGCCCAGAAUGGUUCCGAUUACG
>eca-miR-8908a
AUCAGUGCCUGUCUAGGUGGA
>eca-miR-2114
AGCCUCAAGCAAGGGACUUUGA
>eca-miR-514a
UCACUCCGGAAAGUGUCAAUCAUGU
>eca-miR-9143
UCUGCACCGUAGGUUUGUUGUCA
>eca-miR-8908m
CUGCCCAGAAUGGUGCUGACUACGU
>eca-miR-9058b
UGUGAGCCUGUAGGGUUUCCCCCA
>eca-miR-8908i
UACCCGGUAAGGUAGUGAUCACUUA
>eca-miR-9144
UCUGACAGGAGGGCCCGGGGUCCCC
>eca-miR-9145
UUAGCGUUUGAGUUCUGACAA
>eca-miR-9146
UCCUGGAUCCACUCCGUCCACCUG
>eca-miR-9147
UAGGUUUGCGCCCUCUGCUUUGG
>eca-miR-9148
UGAGGACCCGUGGCCUGAUCGCGGU
>eca-miR-9149
UCUUAAGGAUCAUGGACAGUGCCCU
>eca-miR-9150
UCUUGGAAACAGCCACUGUAGAAUG
>eca-miR-9151
UGCCGGCUGUGCAGUGGGAGCUGG
>eca-miR-9152
CCCGGGUGUGGACGUGGUCCCG
>eca-miR-9153
GCUCCAGGAAGUCGCAGAAGCCCUC
>eca-miR-9154
UUUGCAGUGUCAGCUAUGGGCC
>eca-miR-9155
UCCAUGCUUCUGUAGGUCGGCGG
>eca-miR-9156
UCUAGGGCGCCUGUGAAGAUGGU
>eca-miR-1543
UUGGUCCUAGUCUGGGUGCAAAC
>eca-miR-9157
UCGGGCUCUCUCGCCGGAUACCUGG
>eca-miR-9158
UAAGUGUUUGGUAGAAUUCACU
>eca-miR-9159
UCCUCUUUCUUUGCUUCCUUCU
>eca-miR-9160
UCCAAGAGCCUGUUAUCGUGCU
>eca-miR-9161
ACGGGCCUCUAGGUCGCCUGGC
>eca-miR-9162
CCCUGCAGAUGACUGGACUCCA
>eca-miR-9163
UGCCCCAAGAAGCCUGGACUUGUG
>eca-miR-9164
ACUGGCUCUGCUCUGUGGCU
>eca-miR-3613
ACAAAAAAAAAAGCCCAACCCUU
>eca-miR-9165
UGCGCUCGGCUCUCUGUGGCACC
>eca-miR-9166
UUGCGUCUGAGGCUUGGGGG
>eca-miR-9167
UGUCUCCGGCCAUGCCCACUUCUAC
>eca-miR-9168
AGCACACUCGCUGACUGAGGGAUG
>eca-miR-9169
GCACGGUGAUGGAGCUGAGUGCC
>eca-miR-9170
UUUGCAUCCUGGCUCUCCCACUU
>eca-miR-425
CCAUCGGGAAUAUCGUGUCCGCCC
>eca-miR-191b
GAACGAAAUCCAAGCGCAGCUG
>eca-miR-9171
CCUGGCAGCUGUCACCCUUCCUGG
>eca-miR-9172
GCUCUGGACUCUGCGUAUAACAG
>eca-miR-9173
CUCACGUGAGCCUGGAUUCUGCCC
>eca-miR-9174
CAGUUGACUGACACUUGAGCGCU
>eca-miR-9175
UAGACAUUGGCCCUGGAUCCUUGGG
>eca-miR-9176
UAAGUCGCUAAAGCCACACAGCCUG
>eca-miR-9177
GAGCAGUGGGUGCAGACAGGC
>eca-miR-9178
UAGGCUGUGGGCUGCAUUUGGC
>eca-miR-9179
GUCAUGGGUGGACUUCCUGCUAA
>eca-miR-6529
CCUGUGCCUUUUACCUCUUUAA
>eca-miR-9180
CUUGGACCUCUGAUGGGAGCCCA
>eca-miR-9181
CUGCUGGGGCUGUGGAGUCAG
>eca-miR-9182
UUGCACAAAGAGUCUCAUGUCU
>eca-miR-9183
CCGGCUCGAUGGCUUUAUGACA
>eca-miR-9184
GGCUUGAUGCGCGGUCUGUAGG
>eca-miR-9185
AUCCGCGGAUUGAACCAGCCACGUA
>Eca-m0001-3p
CTGCGGGCGCCTCCTCCATA
>Eca-m0002-3p
TCCCGGGTGCGGACATGGCG
>Eca-m0003-5p
TACACCACTGGACCGGCCCGTT
>Eca-m0004-3p
GGCGGCCGCGGTGGCGGCGG
>Eca-m0005-3p
TTGGACTGTGTTCTGATTTCAG
>Eca-m0006-5p
TTCCTGCCTTTCCATGGAGA
>Eca-m0007-3p
GCTGGATCGTATGGTAGTTC
>Eca-m0008-3p
AGGCGGCGAGTCCGGACGCA
>Eca-m0009-3p
GTGTGCATGTGTGCATGTAGGCA
>Eca-m0010-5p
GGATTTGCCTGTTCTGGACA
>Eca-m0011-3p
GAGAGGTCCAGGCATGGGAAAG
>Eca-m0012-5p
TCCTTTGACTGGCTGTGTCTTT
>Eca-m0013-3p
TGGGGCTTTGATGTGGCTGA
>Eca-m0014-3p
CTTGGCCTCCTGTTGATCCC
>Eca-m0015-5p
GTTGGAAATGCAGAGTCTTAGGC
>Eca-m0015-3p
CTAACGAATCTCATCTAGGCTCCCGC
>Eca-m0016-3p
ACTTTCTGGTTCTATCTGCA
>Eca-m0017-5p
CTCGGTCAATTTAATTCTCT
>Eca-m0018-3p
GAGGGGCTGTGGTTGTGCTA
>Eca-m0019-3p
ACTGGATTAAATCTGTGCTCTAGA
>Eca-m0020-3p
CTACAGACTGTTTCCCCGCGTCC
>Eca-m0021-3p
CTACAGACTGTTTCCCCGCGTC
>Eca-m0022-5p
TTAAGAGACTGTCTTAACTTTGAC
>Eca-m0023-3p
TACAGGGCGCTGTAGGCTTT
>Eca-m0024-5p
ACACAAGCTGTCTCTCAGTGAGC
>Eca-m0025-3p
GGTGGGACATCTGCATTTATT
>Eca-m0026-3p
GGAGGATTGGCAGCAGATGT
>Eca-m0027-5p
TGTATTCTTCGTTGTGGGTTCT
>Eca-m0028-5p
TCACTGCAGTCCCTCTCTGA
>Eca-m0029-3p
TCAGGTGGGCACTGGCCTGACGG
>Eca-m0030-5p
TTTGACTGGCTTTGTGTTGT
>Eca-m0031-5p
ATATATTCTTCGTTGTAGGT
>Eca-m0032-5p
AAAAGTGGGTTGAGAGGAGATG
>Eca-m0033-5p
ACCTGTTCCCTGATGGACTT
>Eca-m0034-3p
CAGATGGCTCTGGAAGACAA
>Eca-m0035-3p
CTAGACCCAGAGATTTTGCC
>Eca-m0036-5p
TGGTATGTGGGACGCTGCTG
>Eca-m0037-3p
GAGAACTGAGCTGATGGCCT
>Eca-m0038-3p
CAAAGCAGAGCGTGTGAACT
>Eca-m0039-3p
CTTCCTATGCATCTAATTCCTGT
>Eca-m0040-5p
AAGAGGAAGGTAAAATAAAGTTCA
>Eca-m0041-3p
CTGTGTGCTCATGGCGTCAG
>Eca-m0042-5p
GCATGGACATGGCACCACTC
>Eca-m0043-5p
CAGGCTTGTTCTCTGTCCAG
>Eca-m0044-5p
CTGTCCCGTGCATTGTAGGA
>Eca-m0045-5p
TGTATATTCTTCGTTGTGGGT
>Eca-m0046-3p
TCACCAGGACGTGGAACTGG
>Eca-m0047-3p
GAGCTGTGTGACCTCGGGTA
>Eca-m0048-3p
TGGCTCTCACAAGTGGACTT
>Eca-m0049-5p
AGGGGGTGGCCGTCGCGTGG
>Eca-m0049-3p
CCCGTGGACGAGAGGCCCCG
>Eca-m0050-5p
CAGACCTTTGACACAGGGTA
>Eca-m0051-5p
TTGGGCTGGAGCACCAGAGCAGAA
>Eca-m0052-5p
TGCCCGTCGGGGTCGGAGAG
>Eca-m0053-3p
TGGCTGGATCGTATGGTAGTTCT
>Eca-m0054-3p
AGCGAGAAGATGGCGAAGACGTA
>Eca-m0055-5p
ACGATGATGATGGTGGTGAAGAT
>Eca-m0055-3p
TTCATCATAATCATCATTGACAT
>Eca-m0056-5p
CTGAAAGCTATACCACTGTTGTTT
>Eca-m0057-3p
CGGCGCTCTCTACAGAGATCG
>Eca-m0058-3p
TCGACTATTCATTTCACGTT
>Eca-m0059-5p
GCCTGACCTTTGTAGTTCTT
>Eca-m0060-3p
TTGCCTGGGCCTCTGGAACCATT
>Eca-m0061-3p
TAGGAGTAGAATTGCTGCAT
>Eca-m0062-3p
CTGGATCGTATGGTAGTTCT
>Eca-m0063-5p
CCCGGGTGCAGACATGGCGC
>Eca-m0064-5p
CAGTTTCTGTGGATCAAGAG
>Eca-m0065-5p
TGAGTGTGTGTGTGTGAGTGT
>Eca-m0066-3p
CAGGACCACTTTGTTCCCCCAGG
>Eca-m0067-5p
GCATTTATTGAGTGTCTACTGTGT
>Eca-m0068-5p
CAGCAGATGCAAAGGCCCTGAGGT
>Eca-m0069-5p
TGTGTATTCTTCGTTGTGGGT
>Eca-m0070-3p
CCGGCCGTGCCGTCGGTCCGGG
>Eca-m0071-5p
GTGTGCATGTGTGCATGTAGG
>Eca-m0072-3p
AGCGTGGGCTGCTGTGCTCT
>Eca-m0073-3p
CCTGCCCGGTCTTTCTGCGC
>Eca-m0074-5p
CTTTCATCTTAGTCGGATGTT
>Eca-m0075-5p
TACCGGCTCCGGGAGGGCTG
>Eca-m0076-3p
TGAAGATTCTGTGCTGAATGT
>Eca-m0077-3p
TGTGGTATTGCAGTGCTTGT
>Eca-m0078-3p
ATCCACCAGTGGACATTGGGT
>Eca-m0079-3p
ACGATGATGATGGTGGTGATGG
>Eca-m0080-5p
CCTGGGCATGGACATGGCAC
>Eca-m0081-5p
CTGAGAACTTCTGGCCTCCCAGTC
>Eca-m0082-3p
TGGTTCGAATCCTGGGCGCG
>Eca-m0083-5p
TGAACTCGTGGCTGTGACCGTGGA
>Eca-m0084-3p
ATGGGAATGTGTGCCTAGTC
>Eca-m0085-5p
TGGACTGTATAGAGCCAGGGG
>Eca-m0086-5p
TTATCTCAGGATTCCAACCAGC
>Eca-m0087-5p
AAGAGGGGAGAAACCGTTAG
>Eca-m0088-3p
CTGGAAAAGCAGTGACATGT
>Eca-m0089-5p
CTGTAAGTGCAGAGAAAGAA
>Eca-m0090-3p
CTGGGCGCGGACATGGCAAC
>Eca-m0091-5p
TGGGCGCGGACATGGCACTGCT
>Eca-m0092-3p
CCTTGTAGCTTTGATTCGCA
>Eca-m0093-3p
TAGAATGATCAAAAAACCAGCCAT
>Eca-m0094-3p
CAGGATATGTCTCTTTGGCA
>Eca-m0095-3p
TAATGCTGGGTTGAGAGGAATA
>Eca-m0096-5p
AAGGAGGCATTCACTCTCAGCGTC
>Eca-m0096-3p
CTGAGACTGAGTGCCTCTTGAGAT
>Eca-m0097-5p
TGGGCGCGGACATGACACTGCTC
>Eca-m0098-3p
GACGATGATGATGGTGGTGG
>Eca-m0099-3p
TTGGACAAGCTGGATTTCAAGT
>Eca-m0100-3p
CTGGAGGTTGTTTGGACAGT
>Eca-m0101-3p
TGAGGTGTTGGATTTTGTGG
>Eca-m0102-3p
GATGGTAGTGGACGTGATAC
>Eca-m0103-5p
ATTGCCGGAGATCTCGGAGAGG
>Eca-m0104-5p
GCTGAGAAGTGGAATGTGTG
>Eca-m0105-3p
GGACAGGTTTCAGTGGAGCT
>Eca-m0106-5p
CTATAGCTGGGTGAGAGGGCGAG
>Eca-m0107-5p
TCTTCGTTGTGGGTTCTTCC
>Eca-m0108-3p
GGCTGCGGCCGGCTCCGGGA
>Eca-m0109-3p
CCTCAGCCCGTGTTCTCCCCACT
>Eca-m0110-3p
ATCCTTGATCTGGGTTGGCTGAGG
>Eca-m0111-3p
GCACACTCATGCACACACCCAT
>Eca-m0112-3p
TACCTTGCTCCATGTCCACAGGT
>Eca-m0113-3p
TTGGACAAGCTGGATTTCAAGTC
>Eca-m0114-5p
TGGAGAGACATACTGCCTGGT
>Eca-m0115-5p
TGCTGCTTTATCTGGCCTGTTT
>Eca-m0116-5p
CGCGGGGCCCGCCCGGGCGCCCG
>Eca-m0117-5p
TTGGTTCGAATCCTGGGCGTG
>Eca-m0118-5p
GGTTAAATCATAAAAGAGACTGA
>Eca-m0119-3p
GAGGATTGGCAGCAGATGCT
>Eca-m0120-5p
CACCCCAAGATATGTCTCTT
>Eca-m0121-5p
CAGGTCTGTTGTCTCTAGCT
>Eca-m0122-5p
CTCAGCTCTGACACACTGTGG
>Eca-m0123-5p
GCCCCGTGGGACTAGGGATT
>Eca-m0124-5p
GCCATGCTGTGGTAGGCGTC
>Eca-m0125-5p
TCTGAAGGCTGTTAGCTAGG
>Eca-m0126-3p
CCTGGATGATGCTCATGTGCAGC
>Eca-m0127-3p
GCTGGATCGTATGGTAGTTC
>Eca-m0128-3p
TGTTACTGTAAGTCAATACA
>Eca-m0129-5p
GCCTGGACTGTGAGTCTGTG
>Eca-m0130-3p
CGGTGGACGGTGTGAGGCCG
>Eca-m0131-5p
TTGCTCTGGTCTCTGATGAA
>Eca-m0132-3p
GGCTGGATCGTATGGTAGTTCT
>Eca-m0133-5p
TGGTTCGAATCCTGGGCATG
>Eca-m0134-5p
TTGGTTCGAATCCTGGGCGCGGA
>Eca-m0135-5p
ACGTGACTTATTTTTACTGGAGAA
>Eca-m0136-5p
TATATTCTTCGTTGTGGGCC
>Eca-m0137-5p
CTGAAATCAGGATCTCCGGCTATC
>Eca-m0138-5p
GTTGCAGGATGTCATTGAGCTGTT
>Eca-m0139-3p
GTTCATCTTAGACTGGCTTGAAGA
>Eca-m0140-5p
ACTGGCTTGTGGCCTTTCTG
>Eca-m0141-3p
TTGGCATGAAGCCTGTAGCTCT
>Eca-m0142-3p
CTCCTTCTGGGAACTGTGAGTA
>Eca-m0143-5p
TTCGATTCCCGGCCCATGCAGCA
>Eca-m0144-3p
CTGAGTCATCTCTGGACCAGTTC
>Eca-m0145-5p
TCCCGAGTGCGGACATGGCA
>Eca-m0146-3p
ACTGACTGACCTTTCTTCTGCAGG
>Eca-m0147-5p
GTTGAAGGTGTTCCTGGAGAACGT
>Eca-m0148-3p
TGGATACATCAAGATGTGGA
>Eca-m0149-5p
CTCCAGGTTGTTGACCTCTGTTGG
>Eca-m0150-3p
TCCCAAAGTGGGTGGGAAACTCC
>Eca-m0151-5p
TTCACAAGATTTTCTCTGGCTG
>Eca-m0152-5p
TCCCCTCCTCCCCGCGCGCG
>Eca-m0153-5p
CTTTCAGTCGGGTATCTAAAT
>Eca-m0154-3p
GCTGGATCGTATGGTAGTTCT
>Eca-m0155-3p
GGCGCCGCGCCGGCTCCGGGAG
>Eca-m0156-3p
CTTGGGATTCTGATTGGGAT
>Eca-m0157-3p
CAAAGGCGGGTCCGGCGACC
>Eca-m0158-3p
TTGTTGGAGGGAATATACATATA
>Eca-m0159-5p
ACTAACTACCATGCCTATTG
>Eca-m0160-5p
TGGCTGCCATGAAAATTTGGGCC
>Eca-m0161-3p
TTCCGCTTCTCGGCGGCCCGGTG
>Eca-m0162-3p
GTTTCGTTGGTTTGAATCTT
>Eca-m0163-3p
CAGAATCTGTGAGCGTTGCTG
>Eca-m0164-3p
TTTCCACAGGTAAAGGGCTCAGT
>Eca-m0165-5p
TAACTGATTCTGAGTGCTCT
>Eca-m0166-3p
TTCCACGTCGGTCTGTGTGGAGT
>Eca-m0167-5p
ATCAAGACATGGAGCAGGAGCTCG
>Eca-m0168-3p
CTAGTAAACAACTCAGTGGTGTA
>Eca-m0169-5p
GTGGGCTCAGGAACAAATCC
>Eca-m0170-3p
ACAGTGGAGTCAAGCCTGCT
>Eca-m0171-3p
CTTGCTCAGAGGATCTCCAC
>Eca-m0172-5p
GCAGGGGCGACTGTTCCAAC
>Eca-m0173-3p
CTGAAAGCATGATCTGAACCTTCC
>Eca-m0174-3p
ATTTCTTCAATGGACTCTGGGGTT
>Eca-m0175-3p
CTTAACTCTTGATCTCCTTCCAGG
>Eca-m0176-5p
GAAGGGAAAGGTGGGTCAAGGAGT
>Eca-m0176-3p
CCTTGGCCTGTCTTTCCCAGGAT
>Eca-m0177-5p
GCTGTCGGATCAGTTGAATG
>Eca-m0178-3p
GTTTCAGTGGAGCTTCCAGA
>Eca-m0179-5p
CTCTGCGCCGGCTCCGTGCTGCT
>Eca-m0180-5p
CGCGCGCGGCGCCTTCCCGGCGG
>Eca-m0181-5p
TTGAGTTCTTGATCTGATTT
>Eca-m0182-5p
TGAAGACTGATTTTCTCATAG
>Eca-m0183-3p
CTTCCTGTATAACTATTCTTATC
>Eca-m0184-3p
GTGTGCTGGCCAAGTCCCTG
>Eca-m0185-5p
TGCCTTCTGAGGACCACAGAGCT
>Eca-m0186-3p
TCCTCGGCCAGGAGCCTCTG
>Eca-m0187-3p
TGTTAGCTCAGAGCCAGGCTTCCT
>Eca-m0188-3p
TTGTGACTATTGTGGGAGGG
>Eca-m0189-5p
CGTGGTTCTTTATAAAGCCT
>Eca-m0190-5p
CTGGCCTCCCATTCTGCCTCTC
>Eca-m0191-5p
TTCTGAAAGGAGCTGAAAAT
>Eca-m0192-3p
CGGGATGCTGCAACAGTGTG
>Eca-m0193-5p
ACAAGCAGCCACCACAGCAT
>Eca-m0194-3p
TTTTATGAAGGCCAAGAGTC
>Eca-m0195-3p
CGAGCTGTGGGTGAGTCCGA
>Eca-m0196-5p
GGCAGGACCTGGCCTCAGAA
>Eca-m0197-5p
TCTTCGTTGTGGGTCCTTCA
>Eca-m0198-3p
CCATGTCCGCACCCAGGATT
>Eca-m0199-3p
TCAGGCATGACTGTGTATGGA
>Eca-m0200-3p
TTACATTCATAGGGTTTCTCT
>Eca-m0201-5p
TGGGAAATCCTCTGGGTACAGGT
>Eca-m0202-3p
TACATTCAAAGGGTTTCTCT
>Eca-m0203-3p
CTGCTGTCGCGGCCGCGGCGGG
>Eca-m0204-3p
GCTCCAGCTCTAGTTCTACT
>Eca-m0205-5p
TTTGATTCTCATTGGAAGGCTG
>Eca-m0206-3p
GCGCGCGCGGCGGTGGTGGGAA
>Eca-m0207-3p
GCGAGAGAAGCGAGCGCAGGGG
>Eca-m0208-5p
ATACTGATTGGTTTGGGACTGACT
>Eca-m0209-3p
GACAAGGAGGCTGAGGCCAAT
>Eca-m0210-5p
TCTGGTTGTGCTATGTGGGA
>Eca-m0211-5p
CCGCCCCGTGGGACTAGGGA
>Eca-m0212-5p
CCGGGAAGGGGGCCCGGGGGGCC
>Eca-m0213-5p
TGAGTCCTGCAGCGGAGAAGCC
>Eca-m0213-3p
TCCTCCACCGCAGGACTTATCA
>Eca-m0214-5p
GCTGGCGCACAGTAGGTGCA
>Eca-m0215-5p
CTCTGCCCGCTCTCTGTCTTACAG
>Eca-m0216-3p
CGATGTCTGCGACCCACCCGT
>Eca-m0217-3p
CCTCTTGAATCCAAGCCAGT
>Eca-m0218-5p
CATGTGCATGTGAGCTCATC
>Eca-m0219-5p
AGATGGGTAGACATGGGAAAC
>Eca-m0220-5p
ATTCTTCGTTGTGGGTTCCT
>Eca-m0221-5p
CAGTTCCAGCCCCTCTCCCT
>Eca-m0222-5p
TGACGGTTGACTCACTGAGTAT
>Eca-m0223-3p
AACAGCAGGGTTGAGAGGGCGGG
>Eca-m0224-5p
TGAGATGAATACTGAAGCTCTC
>Eca-m0225-3p
AAGCAGAACGTGTGAACTTA
>Eca-m0226-3p
TATGGAAAACAGTATGGAGATT
>Eca-m0227-5p
CTAGATGTGTGTGGATCCTCTG
>Eca-m0228-5p
GTACTTGTGGGATTTTAGCTTTT
>Eca-m0229-3p
GGGAACTGTTGTGTGACTAT
>Eca-m0230-5p
CTCATCTCGTGCAGGCTCTGTGTC
>Eca-m0231-3p
TCAGATCAATGCAAATGGGC
>Eca-m0232-5p
AAAGTTGACTGATCTTGGTG
>Eca-m0233-3p
ATTCCAGAACATCCCATCAG
>Eca-m0234-5p
CTTGACTGTATCAATGCTAC
>Eca-m0235-3p
GCGGACAGGGTTCCTGGTTG
>Eca-m0236-3p
ATGTGACTTAAGGAAGGGGCAATT
>Eca-m0237-3p
GTGGGGACCCGGGGGGCCGGC
>Eca-m0238-5p
CTATGACGGTTGGTCACCAGGACA
>Eca-m0239-3p
CTGAGAATTGTATATTGAGAGGCT
>Eca-m0240-3p
TCACAGTGATGTTTGTTCTGAGC
>Eca-m0241-3p
CTGTGAAAGTCGTGTCTCTGATCC
>Eca-m0242-3p
GTGCGGGGTGGAGCAGCCTG
>Eca-m0243-3p
TTTTATCTACCTGTAAAACCTAC
>Eca-m0244-5p
TGTTTCTCTGAGCTCTGTGAGC
>Eca-m0245-3p
GCGGACAGGGTTCCTGGTTG
>Eca-m0246-3p
GGCGCGGACATGGCACTGCA
>Eca-m0247-5p
CTAGATGTGTGTGGATCCTCTGG
>Eca-m0248-3p
GGAGGATTGGTGGCAGATGT
>Eca-m0249-3p
GCCGGGTCTGCACTCAAGTC
>Eca-m0250-5p
TCGGCAGAATTCAGTTCCTT
>Eca-m0251-5p
CCTGTGTCCTGTTGCTCGGT
>Eca-m0252-3p
ACGGCTCGCTTTGGGTTCTGGGTC
>Eca-m0253-3p
GAAGTGGAACGTGTGAACTT
>Eca-m0254-5p
CAAGCGAGCTGTGCCTATGGCCA
>Eca-m0255-3p
TAGCTGCTGGACTTGCCTGAGTTA
>Eca-m0256-5p
TGGTGAAGAAGATTGTCGCT
>Eca-m0257-5p
AGCCAGCTTGAGCCCACCTACAT
>Eca-m0258-3p
AAACCAGGGCTGCTCTGGGAGTC
>Eca-m0259-3p
TTCCAATGCACATGCTTCTTTC
>Eca-m0260-5p
TTGGTTCGAATCCTGGGCGCG
>Eca-m0261-3p
TAGAACTAGGTGTCCTGAACCTCA
>Eca-m0262-5p
CCGGGTGCGGACATGGCACC
>Eca-m0263-3p
TGCAGCTGGGACTTCTTCGTGAA
>Eca-m0264-3p
GCTGGATCGTATGGTAGTTC
>Eca-m0265-5p
CAAAGGAATCTGGACTTCCACGCC
>Eca-m0266-5p
TTCAGGATGCGGCTGGCCTC
>Eca-m0267-3p
GTGATTTATTCTGTGAACTGTCGT
>Eca-m0268-5p
TTACCTGTACTTCTGATCAAT
>Eca-m0269-5p
TGGGATTGCTGACTTCAGGT
>Eca-m0270-5p
TAGATGTGTGTGGATCCTCTG
>Eca-m0271-3p
ATGGTGTTTGAAATGGAAAT
>Eca-m0272-5p
CAAGAAATGAACAAGTGAGA
>Eca-m0273-5p
CACAGTTCCAGGGAGCACCGTTT
>Eca-m0274-5p
TCACATGTGACAGGAATATC
>Eca-m0275-5p
AAGCTGAAAGACGTGATCAG
>Eca-m0276-5p
TAGAGGAAGATGGGCATGGG
>Eca-m0277-3p
ACATCTTTCAAGACTGGACC
>Eca-m0278-5p
TTACTTGCAAGTAGTACCTGGAGT
>Eca-m0279-3p
GAGGATTGGCAGCAGTTAGC
>Eca-m0280-5p
GTTGGCCTCCTGTTGCTCCT
>Eca-m0281-5p
CTGCCTCTACCTCACTCTGCAGG
>Eca-m0282-5p
GGGCGCGGACATGGCACTGC
>Eca-m0283-3p
ACAGTGCTGCAATAAACATT
>Eca-m0284-3p
TTCCGCTTCTCGGCAGCCTGTTT
>Eca-m0285-5p
AGAAGCTGGGTGAGAGGGCCAG
>Eca-m0286-3p
TGGGGGGTCAGAGACTGTCC
>Eca-m0287-5p
TCCCTGAGACCTACCTTGTGC
>Eca-m0288-3p
AAACCGGAACGTGTGCACTT
>Eca-m0289-3p
CGGGAGGCAGGGAAGGCCGGCT
>Eca-m0290-5p
GTGGGGTGGTTACTGTGTTC
>Eca-m0291-3p
TGGACTTTCCCATGGAGTGGGTTT
>Eca-m0292-5p
AAGGGCAATTAGAAGCAGTA
>Eca-m0293-3p
TTCCATTGATCTGTGGACCC
>Eca-m0294-5p
TGGGCGTGGACATGGCACTG
>Eca-m0295-3p
CCAAGATATGTCTCTTTGGCA
>Eca-m0296-3p
CAGGAGGCCTGTGGAAGGGT
>Eca-m0297-3p
CGCCGGGACCGGCTCCGGGGC
>Eca-m0298-3p
GGCGGTCGCGGGCGGCGGGT
>Eca-m0299-3p
GCGCGCGCGGCGGGGGGGGG
>Eca-m0300-3p
CTGGGCGCGGACATGGCACC
>Eca-m0301-5p
GCTGACTTTGCCAGGAGAGT
>Eca-m0302-3p
GGCTGGATCGTATGGTAGTTC
>Eca-m0303-5p
GCGCGCGCGCCCGGCGCGCCC
>Eca-m0304-3p
CTCACCTGGACTCCACGCGTCTCC
>Eca-m0305-5p
GGTGGATCCCCCAGCTGCTG
>Eca-m0306-3p
TCTGGACATTCGTTTCTCTGT
>Eca-m0307-3p
AAAGCTGGGTTAAGAGAATG
>Eca-m0308-3p
AGCTGAACCCTACCAGCGCCAGAG
>Eca-m0309-3p
GTTCCGGCCGAGCCGGCGGTTC
>Eca-m0310-3p
AAATGCTGGGTTAGAGGGCGTAC
>Eca-m0311-5p
ACAAGGGGCTATTTTTCCTGCAG
>Eca-m0312-3p
TGTTTTTTTCCTTTTGCTTTGGTA
>Eca-m0313-5p
CTGTCCTGTGCATTGTAGGA
>Eca-m0314-5p
TTGAGGAAGATTAGGCCTGA
>Eca-m0315-5p
CTGGAGCTCTGGATGCAGAT
>Eca-m0316-5p
CTTCAGCAAGACTTAGGGGACGTG
>Eca-m0317-5p
GAAAAGCTGGGTTGTGAGGTCGA
>Eca-m0318-3p
CCCAGCCTCAGGTCGGAACT
>Eca-m0319-5p
ATACTAGAGTCTACTGTGAGGAGC
>Eca-m0320-5p
GTTCTGTAAACATTGCCCAGTGAC
>Eca-m0321-5p
ATGGGAGGGGGACGGGAGCC
>Eca-m0322-5p
ATCGGGGATTCAGGTGGCTGTTCC
>Eca-m0323-3p
GAACATTTCTACTGGACTCTGGCT
>Eca-m0324-5p
TGGGGAGGCGTGCAAGACAG
>Eca-m0325-5p
TGAAGTCTGGTGCCTTCCCGAGCT
>Eca-m0326-5p
TTGAAAGCCAAGAGGAGAGTC
>Eca-m0327-3p
GCCGGGTGCCGTAGGCTTTG
>Eca-m0328-3p
TTTGATAGTCAAGACAGGAC
>Eca-m0329-5p
AGAGATGTAGGAATGGGAAAC
>Eca-m0330-5p
CGTGGAGCGCCCCAGCTGCT
>Eca-m0331-5p
GGCGCGCGGCCGGCCCCGGGGAC
>Eca-m0332-5p
GTCAGGAGGGCTGAGCGTCCCTG
>Eca-m0333-3p
GCTGGACGAGGCGGGCGCCGCCA
>Eca-m0334-5p
CTGTGGTAGGCGTCCGACGT
>Eca-m0335-5p
CTGGAATTCGGCTGCAGAAGTGCT
>Eca-m0336-5p
CTCGAGTGGTGGGAGTTCTT
>Eca-m0337-3p
CTCACTAAGTCGGTCCACTTCTTT
>Eca-m0338-3p
ATCCTCCAAGGACCACTGAA
>Eca-m0339-5p
GTTGGGTCGAATGGGGAGACGTGC
>Eca-m0340-5p
CGGACGTCGCACGGGCTGCGT
>Eca-m0341-5p
CGGGCGCTGCCACTCGGAGC
>Eca-m0342-3p
CGAAGCGGAACATGTGCACT
>Eca-m0343-3p
CTAAGTCACACATGACTAGTGGC
>Eca-m0344-5p
CCTCTCGGATGAAGTACGACGT
>Eca-m0345-5p
ACTCCTGGACGGCTGGGCAGGC
>Eca-m0346-5p
CTGTGGAGCTGTGGGGCGCAAC
>Eca-m0347-5p
CCCGATGTAGGGCATGACTG
>Eca-m0348-5p
ATTCTTCGTTGTGGGTTCGT
>Eca-m0349-3p
GAGGAAAGCGAGACCGCGCA
>Eca-m0350-5p
CGGGCGCTGCCACTCGGAGCC
>Eca-m0351-5p
CTGGTTCGGATTCTGGGTGCGGAC
>Eca-m0352-3p
AAGCTCCCTGAGACTCAGTT
>Eca-m0353-3p
TGGGGACAGCGTACTCTGAGAGTA
>Eca-m0354-3p
TAAGTGTCAGGCTCCGAGTGGC
>Eca-m0355-3p
TAACAGGACTGTGACCCGTGTT
>Eca-m0356-5p
GTTGTGGCATGTGGGACGTT
>Eca-m0357-3p
AAGGCTGGCGTCTCAGTGAT
>Eca-m0358-3p
GTGTTGTTCTGCAGCCTGTT
>Eca-m0359-3p
TTCAGAGCTCCCGGCAGAGG
>Eca-m0360-3p
CTGCAGTTGGCATTGATCTTGGCA
>Eca-m0361-3p
CCAGTAGTGGGATGGCTGGATC
>Eca-m0362-3p
GACGATGATGATGGTGGTGAT
>Eca-m0363-3p
CAATGGGCGGTGTGACAGCC
>Eca-m0364-5p
GCTGAGGCCTTACTGGGGGC
>Eca-m0365-3p
TGAAGCGGAACATGTGCACT
>Eca-m0366-3p
GGCAGTAGTTAGCTCAGGGC
>Eca-m0367-5p
TCCCAGGTGCGGACATGGCA
>Eca-m0368-5p
ATCAGTGCATCAGAACTCTGT
>Eca-m0369-5p
CCATGCTGTGGTAGGCGTCC
>Eca-m0370-5p
TTTGCGTGTTGCGTCCGTGG
>Eca-m0371-5p
GTAGTGTAACGTCATCACTGGGAA
>Eca-m0371-3p
CCTATTCTGATTGGTTACCGTCGAC
>Eca-m0372-5p
TAGGGCTCTTGACTGTTTTG
>Eca-m0373-5p
TGCTGCCATCTGTGTGAGCTTA
>Eca-m0374-5p
TCAAACTGGAGAATCATCTA
>Eca-m0375-3p
TGTCTTAGTCTGGAAGCTCTACGG
>Eca-m0376-3p
GAAGTGGAACGTGTGCACCC
>Eca-m0377-3p
CCCTCCGGGTCGCCGATCAG
>Eca-m0378-5p
AAAAGCTGGGGAGGGGGCGCA
>Eca-m0379-3p
TGTAGGTCTACACTCAGGAA
>Eca-m0380-5p
TGGGCGCGGACATGGCACGG
>Eca-m0381-5p
TGTGAACCTGTTAGACATTCTGAT
>Eca-m0382-3p
CTTTCAGCTGGGTGTCTGTAT
>Eca-m0383-3p
AGGCAGCGTCCCACATGCAA
>Eca-m0384-5p
CTTTGGGCCTTGTCACCGCT
>Eca-m0385-5p
CAGGGTGTGAAACCATTAAGAGGT
>Eca-m0386-3p
AGGCGGCGCCCTGGACGCGAGCT
>Eca-m0387-3p
GGCCAGGACTCAGTGGTTTCC
>Eca-m0388-3p
ATTCTTTGGAGCTGGAGACAGTGC
>Eca-m0389-3p
GCAGGTGGCCCAGTGTTTCG
>Eca-m0390-5p
TATATATTCTTCGTTGTGGG
>Eca-m0391-3p
TCTGCACCCAGGATTCGAAC
>Eca-m0392-3p
CATTTGTAAGGTAAATCTCT
>Eca-m0393-5p
TTAAGGCATGTCCATTCTGGG
>Eca-m0394-3p
GCAGAGAGTCAGAAGGGGCT
>Eca-m0395-3p
ATCGTATCTGTTTTCATCATGAAC
>Eca-m0396-3p
TCCATTCTGATTGGTTGGTGCCCA
>Eca-m0397-5p
ACGTGACTTATTTTTACTGGAAA
>Eca-m0398-3p
TATATATATATATGTACGTATAC
>Eca-m0399-3p
TTCACTCGGAGACTGCACTC
>Eca-m0400-5p
TCAGTGTATGGCAGAACTTA
>Eca-m0401-3p
TCAGTGCTGACAGATCTTGGCG
>Eca-m0402-3p
AGGAGTCCTGCTCTGTGTGCCTG
>Eca-m0403-3p
CTGGGCAGGATTCCTTTCTG
>Eca-m0404-5p
ACAGTGATCAGGTTATGATGGATT
>Eca-m0405-5p
CCAGACGATTGCACGGAATG
>Eca-m0406-3p
GCTTCCAGGCTGGTTCTCGA
>Eca-m0407-5p
CTGTGAAGAACGGGCTCCCGGGA
>Eca-m0408-3p
GATGGTCTGTCACGGTCGCT
>Eca-m0409-3p
TTGGAACTAGATAGTGGTGAT
>Eca-m0410-5p
TCTTGGCTATTGTAAACAGT
>Eca-m0411-3p
CTGGTATGCTGGGACTCTCAGATT
>Eca-m0412-5p
GCCAGAACTGGCCTTGAGAGCAT
>Eca-m0413-5p
ATTTCTGGACAAATGCTCCCTGCT
>Eca-m0414-3p
TATGAACTGTGCCTTCTTCT
>Eca-m0415-3p
CAGGGCCTGATTTCTGTCCA
>Eca-m0416-3p
GAGGTGGCAGTTAGAATCTGC
>Eca-m0417-5p
CTGATGGGAAGTCTCGGACT
>Eca-m0418-5p
TCGGACGGACCGTCAGAGCC
>Eca-m0419-3p
TGCCAGATGTAGGATTCTTGGTGG
>Eca-m0420-5p
TGATGGCAGTCTGTAAGGATCGTA
>Eca-m0421-5p
TAGTTGTATATTCTTCGTTGTGGG
>Eca-m0422-5p
CCTAGATGGTATAGCCTGCT
>Eca-m0423-5p
CAGGTTTCTCTGACCAAGAT
>Eca-m0424-3p
CCCAGGCAAGAGCGGTCCTG
>Eca-m0425-5p
CTCTTGACAGTTGACTCATTG
>Eca-m0426-5p
GCGGCGTGTCTGAGACTTCC
>Eca-m0427-5p
AGCTCAGGGCCAGTCTTCTT
>Eca-m0428-5p
GTATTCTGTGTGCATCTGTTTTGT
>Eca-m0429-5p
CGGCGGCCTGTCCCCAGTGC
>Eca-m0430-5p
CCTAGATCCTGACTTGAGCT
>Eca-m0431-3p
CATCACCATAGATAACTCTA
>Eca-m0432-3p
GGAGGATCCTTGCTAAGCCA
>Eca-m0433-5p
GGTGTTGAGTGCTTTTTGTTC
>Eca-m0434-5p
GTGAGTGTGTGTGTGAGTGTGT
>Eca-m0435-5p
GCATATTCTTCGTTGTGGGT
>Eca-m0436-5p
AGTTTCTCAGACTTTCGTTG
>Eca-m0437-3p
GCTGTTCATGTGACAGCGGAAT
>Eca-m0438-3p
ACTGAGCTCTGGGAGTGGCC
>Eca-m0439-5p
CCGTGGATGGTGTGAGGCTG
>Eca-m0440-3p
GAGGAGGATTGGCGGCAGAT
>Eca-m0441-5p
TGGATTCTTCCCGAATGTCGTCTG
>Eca-m0442-3p
GCAGAATGATGATGCTCTGACTG
>Eca-m0443-3p
GTTTGACGTGTGCTGCTTGT
>Eca-m0444-5p
GGAGGAGTTCTCCCAGCAGC
>Eca-m0445-3p
GATATTGTCTGGACGCTAGT
>Eca-m0446-3p
GGTGCATTGTGCTCTGCGTC
>Eca-m0447-3p
GCCAGGACTCAGTGGGTTCT
>Eca-m0448-3p
CTGATGTTTGTCCTGCCACG
>Eca-m0449-3p
CCTGGGGACCTGGCTGGGCT
>Eca-m0450-5p
ACTGTGGTACGTGACTGCCTGAGC
>Eca-m0451-5p
ACTGCTGCCAATCCTCCTCT
>Eca-m0452-3p
CAACGGTGTTATGGGCTTTTCC
>Eca-m0453-3p
ATCCAGCCGCTGTCGCTTTT
>Eca-m0454-3p
CCCGGGCGCGCCGCCCCTCGGCG
>Eca-m0455-5p
ATTTCCTGCAGTGTGAGACTGTT
>Eca-m0456-5p
GCTCAGGGCCAGTCTTCCTT
>Eca-m0457-3p
GCAGGCGGCCCAGTGTTTCG
>Eca-m0458-5p
TTCAAGGAAAGTACCAAACTCTAA
>Eca-m0459-3p
TAAAGCCGTCGAAGCTCAGTGCTA
>Eca-m0460-5p
CCGGAGGTCATGCGGCTGCA
>Eca-m0460-3p
GAGCCTCGGCGTGCTGCTCCACGC
>Eca-m0461-5p
CCCTGCGGCTGATAGGCCTT
>Eca-m0462-3p
CCGGCAAGCATGGCGTGGAGCA
>Eca-m0463-3p
CGGGAAGCCTGTGGAAGGTG
>Eca-m0464-3p
TAGTCACAGTGGTCCTTTGGATTC
>Eca-m0465-3p
TTCAGGTCCTGGTGCACGAT
>Eca-m0466-5p
TGAGACAGTGGTTCCTTCAT
>Eca-m0467-3p
TCAAGACAGCTGACAACCGC
>Eca-m0468-3p
ATGAAGATGGCTGAAGACAC
>Eca-m0469-3p
TCTGTGCATGACAGAGCTTGTG
>Eca-m0470-5p
GTGACTGCAGAGCAGGGCTG
>Eca-m0471-3p
TTTTGAGGAAGATTAGCCCT
>Eca-m0472-3p
GCACACTATCACTTCTGGGT
>Eca-m0473-5p
TCCGCGGCCGGCTCCAGGAT
>Eca-m0474-3p
GGCGGGCGTTGCCGTTGGAA
>Eca-m0475-3p
GTTTTGAGGAAGGTTAGCCC
>Eca-m0476-5p
GAAGAGCTGGGTTGAGTGGGCAG
>Eca-m0477-5p
TGGAAGATCAAGGCGGCCTG
>Eca-m0478-3p
CCTCTGTCTGACCCCAGGCT
>Eca-m0479-5p
CACACTGATGCCAAGACTGA
>Eca-m0480-5p
TGGCCACCCCAAGATATGCC
>Eca-m0481-3p
TGAGTGTGTGTGTGTGAGAG
>Eca-m0482-3p
TCCCTTAGCATAATGGATGACTT
>Eca-m0483-5p
TCTTAAGGGGTCAGAACAGT
>Eca-m0484-5p
CTTCTAGTTGTGGCACGTGGGA
>Eca-m0485-3p
GTCGCTAGTTCTTGCACGCTCTT
>Eca-m0486-5p
CTACGTGTACAAGGTGCTGAAGC
>Eca-m0487-5p
TCTTCCTATGCCAATACTTCCTT
>Eca-m0488-3p
GCCTGGCACATAGTAGGCAGC
>Eca-m0489-5p
TTCATCTGGCTATAGATTCC
>Eca-m0490-3p
GCCTGATGAGAGCTGCACTT
>Eca-m0491-3p
TCTTGGATTTGCCACTGACT
>Eca-m0492-3p
TTTTTTGCTGGAACATTTCTGGT
>Eca-m0493-3p
GCTGACTGTTGGGTGCTCCCCAGA
>Eca-m0494-3p
ATGCTTATGCATATGCTTCTT
>Eca-m0495-5p
CCGGTCCGCCGGATCTTCCC
>Eca-m0496-3p
TTTCGAACAAGATCTCAAGTTTA
>Eca-m0497-3p
TAACTTAAGCTCCCACACTCTA
>Eca-m0498-5p
GTGTGAGCCCGGATAGCTCA
>Eca-m0499-5p
TGGAATGAAAAAGCTTTGTTA
>Eca-m0500-3p
CTCTTTCTGCAGTTCTTCCAA
>Eca-m0501-5p
CTAGGGATTGCCGGAGACAT
>Eca-m0502-5p
GAGGAAACTAATGCCCAGAGCA
>Eca-m0503-5p
CGGGGCCCACCCCTCGGGGGA
>Eca-m0504-5p
TCCGCTTCTCGGCAGCCTGGTGT
>Eca-m0505-3p
TTGTGTCGCTTGTTCACTGAGTG
>Eca-m0506-3p
ATTTCTTAGACTCTCAAGAT
>Eca-m0507-5p
CAGAGTTTTGCAGTGTAGGA
>Eca-m0508-3p
TTTAATTAGAGTTGGGACCA
>Eca-m0509-3p
CCGTGCTCTCTGTTGGGACT
>Eca-m0510-5p
TCTCCCCAGCCGATTGCAGG
>Eca-m0511-5p
GTTTTTTCTCGCTTCTCAGC
>Eca-m0512-3p
CTGGGCACGGACATGGCACG
>Eca-m0513-5p
GCAGGAAGCCTGTGGAAGGT
>Eca-m0513-3p
TTTCCCTGGCTCTTCTGACCCAG
>Eca-m0514-5p
CTCCTCTGTTGTGTTCTCGC
>Eca-m0515-5p
ATGAGGTGTAGCAATGGGAAA
>Eca-m0516-3p
GTCTGGATCCCGCTGGACCA
>Eca-m0517-3p
GAGGAGGATTGGCAGCAGAT
>Eca-m0518-5p
AGGGAACCTTTCTGAAACGC
>Eca-m0519-3p
AGCTCGGCGTCGGATGGCAG
>Eca-m0520-5p
CTTCCAAGGGATGCTCCCAT
>Eca-m0521-5p
CTCACTCGTGTTGGCCATTT
>Eca-m0522-5p
AGCGTCTGCTAGAGTCCGCC
>Eca-m0523-3p
TAGGACTAGACTTGAGACAT
>Eca-m0524-5p
TTCTGCCATGCGTGAAGCTG
>Eca-m0525-5p
CTCACCAGTAAGACTGAGCT
>Eca-m0526-5p
TTGATTGGCGGCAGAGGCTTCC
>Eca-m0526-3p
CGGTCATGTTGGTGGCATTT
>Eca-m0527-5p
CCGTGGACTTGGACGGAGTT
>Eca-m0528-5p
TGGACTTGGACGGAGTTGTC
>Eca-m0529-3p
AGGACTGGCAGTAGTTAGTT
>Eca-m0530-3p
CGTCCTCCCGGTGCCGCGGAG
>Eca-m0531-5p
CTGTGAGTGTGCAGCGGCTGCA
>Eca-m0532-3p
CTGCAAGCGGATTAACATGGC
>Eca-m0533-5p
TGCTGTGGCAGGCGTCCCAC
>Eca-m0534-3p
GTAAACAGCTGGTCCAGGACCTGG
>Eca-m0535-3p
CTGGTTGACTGGCTGTGTGA
>Eca-m0536-3p
TCCATTGAGTATGATGTTGGCTGT
>Eca-m0537-5p
ACCGGCTGAGGATTGAACTT
>Eca-m0538-3p
ACTGGCCACTCCTTGGACCT
>Eca-m0539-3p
TATCGGACAATGCTCGGCAG
>Eca-m0540-3p
GCCGAAGTGGAACGTGTGCA
>Eca-m0541-5p
CTGAGGGGACTGCACAATCT
>Eca-m0542-5p
GCCCTGGTTCTGAAGGACGTCTG
>Eca-m0543-3p
CCCCGGCCCACCCGGTCCCCGC
>Eca-m0544-3p
TTGTAAGTGTGATCTCTTCCTAAG
>Eca-m0545-3p
CATGCCATGAACTATGCACA
>Eca-m0546-5p
CTGGCCAGCTGAGAAGCTCT
>Eca-m0547-3p
AGAGAAGGATCTGTGGAGTG
>Eca-m0548-5p
CCGAGACAATCACCCTCTGG
>Eca-m0549-5p
TTCCAGCGTCTGTCGTGCAC
>Eca-m0550-3p
GCGGTGTTGGATGAGCCTCT
>Eca-m0551-5p
CCGAGACAATCACCCTCTGG
>Eca-m0552-5p
TCCTCAAGGCCTGTTGGACT
>Eca-m0553-3p
AGAAGTGGAACGTGTGCACT
>Eca-m0554-5p
GCATGGACAAAGTGGCCTCT
>Eca-m0555-5p
CTGGAGAAGCATTTTCTGTT
>Eca-m0556-3p
TGTTCTTCGGCCTTCTGCCAAG
>Eca-m0557-5p
TACATGACAAGGAACTGAAGGTTG
>Eca-m0558-5p
GGCTGGATCGTATGGTAGTTCT
>Eca-m0559-3p
CAGGCGGCCCAGTGTTTCTT
>Eca-m0560-5p
ATTTGAAGGATATTTTCGCT
>Eca-m0561-3p
CTCGGTTCTGCTCTGTTCCCCTGC
>Eca-m0562-3p
ATGAGCACTCTCCCCTCACCCAGC
>Eca-m0563-3p
CTGACTGCAGCCTCCAGATGGGC
>Eca-m0564-3p
GCCGCCGCGCCGCCCGTCGGGA
>Eca-m0565-5p
TTGTTATCCCGACTGCAGATTGAC
>Eca-m0566-5p
GTTGTTATGCAGCAACAGGTA
>Eca-m0567-5p
TTTTGGATTGCAGGGAGCTCTC
>Eca-m0568-3p
AATCATAGAGGAAAATCCACATT
>Eca-m0569-5p
TCCGTAATCTGTAACGCCTGTTCA
>Eca-m0570-3p
CAGCTGGCCACTCTGCATGT
>Eca-m0571-5p
TTGGTTCGAATCCTGGGCGCGG
>Eca-m0572-3p
ATCAGTTCACCCATCCATCT
>Eca-m0573-3p
TTTGAATTGTCATTGATTGCAG
>Eca-m0574-3p
AGTTTCTCTCTGCTCTGCGG
>Eca-m0575-5p
CTCTCAGGCTGCATTTTGCT
>Eca-m0576-5p
GTTCCTCTAGTTGTGGCATGTGG
>Eca-m0577-3p
TGACTATTGTGGGAGGGACA
>Eca-m0578-3p
GTGGACAGGTTTCAGTGGAGC
>Eca-m0579-5p
GTTAAAAGACTAGTTTCTTGCCCT
>Eca-m0580-3p
TCTGAGGTTCAGATTCCTCA
>Eca-m0581-3p
TTTCTTATGTATTTACTTCTTG
>Eca-m0582-5p
GTGAGATGAAGCTGCAGCCCT
>Eca-m0583-3p
GCACCCGGCTCTGCGGCTCA
>Eca-m0584-3p
GCCAGAGGCGGCGGGCGTCGC
>Eca-m0585-3p
CCCACTGTGTGCTAGATACT
>Eca-m0586-5p
TGACTGAGGAATGGAATTCTTTT
>Eca-m0587-3p
CCCGGCGACCTCCCCCGCGGGGT
>Eca-m0588-5p
GCTGGGGTGGACTGGCCTCT
>Eca-m0589-3p
TCAATAAATATTTGTAGACTGAA
>Eca-m0590-3p
CGGGGACCCCGGGGGCCGGTC
>Eca-m0591-3p
AAGATGTGTAGGCATGGAAAA
>Eca-m0592-5p
CCTGTGGGGTGCTCTGCTGG
>Eca-m0593-5p
AAACCCGTAGATCCGATCTTGT
>Eca-m0594-3p
GTTAGCCTCTAGCACCATGGACT
>Eca-m0595-5p
TTCCTCATTGGCTGAGCTGTG
>Eca-m0596-3p
ACAGAGAATACTGTCCAGGGACTC
>Eca-m0597-5p
CCTGCAGGTTTGACTCAGTT
>Eca-m0598-3p
TGTTAGCTCAGAGCCAGGCTTCTT
>Eca-m0599-5p
TTCCTATGCAAATTCTGCTTTGT
>Eca-m0600-5p
TTGGGATTGCTGACTTCAGTC
>Eca-m0601-5p
CTCAGGAGCTGGCACTGAGG
>Eca-m0602-3p
TCAAAGGCGGGTCCGGCGAT
>Eca-m0603-5p
CTGGGATCTGAGCGTCGCCT
>Eca-m0604-5p
TGCAGCTGATGAGCGTGGCT
>Eca-m0605-5p
AAAGTTTTAGCGGTCTGGAT
>Eca-m0606-3p
TTGTTTGACCCCAAGAACAG
>Eca-m0607-5p
TGGGGTCAGTGAGCTGAGGA
>Eca-m0608-5p
GACTCTAGCTGCCAAAGGCGCTTC
>Eca-m0609-5p
TGCCATGTCCGCACCCAGGG
>Eca-m0610-5p
ATTGGTTCGAATCCTGGGCGCGGG
>Eca-m0611-3p
GACTGGCTATGAGCTCACAGAGA
>Eca-m0612-3p
TATTCTCTGGACATCAGTTT
>Eca-m0613-3p
GACGATGATGATGGTGGTGATG
>Eca-m0614-3p
CGTTGGGAGCACTGAACTCA
>Eca-m0615-5p
TTTGTTGAATGGATGAATGGCCA
>Eca-m0616-5p
TCCATTGTGCAGGTGACGAGCC
>Eca-m0617-5p
TTTTCCCCTAGTTCTCTTGCATA
>Eca-m0618-5p
TGATATGGGCTTTGAACCCCA
>Eca-m0619-3p
GCTCAGTAGAAACTGCGGAA
>Eca-m0620-5p
CTCAGGGACGGCTGGGAAGAG
>Eca-m0621-3p
TGTCCCTTGGCCTCTTACCAGTG
>Eca-m0622-3p
GAGTCATGTTGACCTGCTAA
>Eca-m0623-5p
CTAGGAATGATGTCAAGTGTGACT
>Eca-m0624-3p
TTTATTGTGCTAGTCTGGTA
>Eca-m0625-3p
GTGGGGACTGTGGGGGACCGT
>Eca-m0626-5p
GTTTAACCGCTCCAACTCTG
>Eca-m0627-5p
GATCCTGGTCTAGTTGGAGC
>Eca-m0628-5p
GCCCCTAGAACAGTTCCTGC
>Eca-m0629-3p
CTCGCTTGCTCTGGCTTCAGT
>Eca-m0630-3p
ACTGGATTTGCTCACTGAGT
>Eca-m0631-5p
ACAGGATTTCTCGTTCTTCC
>Eca-m0632-3p
GCTGGCTGGGTACACTTTGA
>Eca-m0633-5p
ACAGATGTGTTTTGAACAGT
>Eca-m0634-5p
GTGCAGGTTAGAGGACCGTCACGC
>Eca-m0635-5p
TGTGCATTGTAGGGTGGTTAGCA
>Eca-m0636-5p
GCTGTTTGCATCCTGTGGGG
>Eca-m0637-3p
CTTGCTTGTGACTCTCACTG
>Eca-m0638-3p
CTTGAGATTAAGAAGTTTGGTATC
>Eca-m0639-5p
TATGGAACTTCAGACAACAGGGC
>Eca-m0640-5p
TTGGGATTGCTGACTTCAGGC
>Eca-m0641-5p
ATTCCTATGCATGAACTTCCC
>Eca-m0642-3p
ACGGCGGCGGCGGCTCTGGA
>Eca-m0643-5p
TAGAGGAAGATGGGCATGGA
>Eca-m0644-5p
CTGCCGGTAGCAGAGGGGCC
>Eca-m0645-5p
CCCCAAAGCCCACCAGTACA
>Eca-m0646-3p
GCACCCGGCTCTGCGGCTCA
>Eca-m0647-5p
ATATATATATATATGTACGTAT
>Eca-m0647-3p
ATACGTAGATATATATGTATTT
>Eca-m0648-3p
CTTCTAGGTTCTTCTGGCTAGTC
>Eca-m0649-3p
GCAGACTGCTTCACAGCGCC
>Eca-m0650-5p
TATGTGTCTTTGTACTACATGGTG
>Eca-m0651-3p
AAAGTGGAACGTGTGCACTT
>Eca-m0652-3p
TACATTGTGAAGGCTGACGTGGTC
>Eca-m0653-5p
TGCTGAGGAAGACTGGGCTA
>Eca-m0654-3p
TAAAGTAGAGGAAGATGGGTA
>Eca-m0655-5p
TAGGGATTGCCGGAGATCTCGGA
>Eca-m0656-5p
TCCTGGTGGTAGTTCTGGCG
>Eca-m0657-3p
TGGTGTGACTCTTATCTTGATAA
>Eca-m0658-3p
AGGATTGGCAGTAGTTAGCT
>Eca-m0659-5p
TGTGATCACCCGCCTGGAAGCT
>Eca-m0660-5p
AGAGGTAAAAAATTGATTTGACTA
>Eca-m0660-3p
CAAATCATTTTTTACTCTCCAAA
>Eca-m0661-5p
TGTGGAGGGAGAGCCAGCTCTT
>Eca-m0662-3p
AGGACTGTCTTTGTCTGTGC
>Eca-m0663-3p
GTGACAAACTTTAATTCTGTA
>Eca-m0664-3p
TAAGTCGGTCCACTTCTTTTGGAC
>Eca-m0665-5p
TCGGGGAAAATGTTAGAGTC
>Eca-m0666-3p
TAGGCTTGTGCGCCGAGAGGTGCC
>Eca-m0667-5p
ATCCGACGCCGAGCTGTGTGTGA
>Eca-m0668-5p
TTCTGACATAGCTGCTTTCCGAC
>Eca-m0669-5p
ATGGAGAACTAAGTGACCAG
>Eca-m0670-3p
TCCAGTGTCCACCTTGTTGT
>Eca-m0671-3p
TGTAGCTCTGCCACCCTGGT
>Eca-m0672-3p
TATGCATCTGACTGCTGAAGACTT
>Eca-m0673-5p
CAGGGATTCAGTACAGCCTG
>Eca-m0674-5p
CAGGAAGTGCTGGAGGACGT
>Eca-m0674-3p
CCGACTTAGTGAGCACCCTG
>Eca-m0675-3p
CGGCACGCACAGACGGATTC
>Eca-m0676-5p
TTGATCTACTTTGAGCCTCTCACT
>Eca-m0677-5p
TCCAAGATCAAGTTGTGGGCAGAG
>Eca-m0678-3p
CCAGATAAGGATCTGTGGAG
>Eca-m0679-5p
CCCAGTCTCCTGATTTCTAG
>Eca-m0680-5p
CTGACTGCTGAAGACTTCCAGT
>Eca-m0681-5p
GTGTGTCACATGTATCCTGGGATT
>Eca-m0682-3p
TATGGAGAGGTGCTCAACAT
>Eca-m0683-3p
CGACGAGATTTGGGGAGTCT
>Eca-m0684-5p
GTTCTTGACTAGCTGGCCTCTGA
>Eca-m0685-3p
CCATCTAGTGGCGACAGGCT
>Eca-m0686-3p
TGTGAAATCAGAACTAGGGTTCT
>Eca-m0687-3p
TTCTAGCTGAGACCCGAGACGTT
>Eca-m0688-3p
ACCAGGACTCGGAGGCCGCC
>Eca-m0689-5p
CCGGCTTTAAAGACCAGACGTAGT
>Eca-m0690-3p
TCAGGTCGCGGGACAGCTGTGCAG
>Eca-m0691-5p
TGACTGTGCGGAAGTCTAGCTGTT
>Eca-m0692-3p
TTTGGACACTTATCGCTTGA
>Eca-m0693-5p
CTGGAGCAGCTCACCTGGACGCC
>Eca-m0694-3p
GTCCCTGAGGAATAGGCTTGTGCA
>Eca-m0695-3p
CCCTCTGTCTGACCCCAGGC
>Eca-m0696-5p
TTATTCAACTCATCTTACTGA
>Eca-m0696-3p
AGTAAGGTGGTAAAGAATGT
>Eca-m0697-3p
TTCAGCTCTAGGGCAAAGTAGCAC
>Eca-m0698-3p
CTGGAAAATCGTGGCTGAGACAGA
>Eca-m0699-5p
GAAGGTAGTCAGAACCCGAG
>Eca-m0700-3p
TAAGAGACAGAGTGATGTTCAGCA
>Eca-m0701-3p
GTAGCGGCGATGCTTTGTAGACGC
>Eca-m0702-5p
TTCAGAACGTGGCCTCCGGAGCC
>Eca-m0703-5p
CCTGTTGGACTGAGAGCCTC
>Eca-m0704-5p
ATCGGCCTCAGTCCTCAGTC
>Eca-m0705-3p
CATCCAGGAAGGTGACTTTC
>Eca-m0706-3p
GAGAGACGTGCCGTGGTTGT
>Eca-m0707-5p
GTTATTCAACTCATCTTACT
>Eca-m0708-3p
CGGGAAGCCTGTGGAAGGTG
>Eca-m0709-3p
TAAGTCGGTCCACTTCTTTTGGAC
>Eca-m0710-3p
GTGGACTGGGGCTCTTCCTTC
>Eca-m0711-5p
TCTGACGCCGAGCTGTGTGTAA
>Eca-m0712-5p
GAACATTCAACCTGTCGGTGAGT
>Eca-m0713-5p
TTTGAAGGATATTTTCGCTGGGTA
>Eca-m0714-3p
CAGGGCCAGGATGGTAGAGC
>Eca-m0715-3p
CTTGGACCCTGTTTGTTAGT
>Eca-m0716-3p
GAATACCGGACCTGAGAACC
>Eca-m0717-5p
TTCTTTCCAAAGGGCGAGTTGGGC
>Eca-m0718-5p
GGGAGTCTCCTCATCCTCGGTGGT
>Eca-m0718-3p
CCCGAGGTTGGGAGTCTCCTCGTC
>Eca-m0719-5p
GACTTTGTCCCTTTCAGCTCTA
>Eca-m0720-3p
GATCGCAGTCCTCAGAGAGG
>Eca-m0721-5p
GGACGGTAACTGTCGGTTTTGCT
>Eca-m0721-3p
AAATATTGATTGTCTGCCGTGTGTT
>Eca-m0722-3p
TCCTGTAGCTCTGCCACCCT
>Eca-m0723-3p
GCACGTTGTGACTTTCAGCTCTA
>Eca-m0724-3p
CTGACTCCGAATCTACTGGGAT
>Eca-m0725-5p
GTAGAGTGGACGTCTTTCGAGTTT
>Eca-m0726-3p
TCCCTGGAGCTGCTGGACGG
>Eca-m0727-5p
AGAACCTGTCTCAGACCTGG
>Eca-m0728-3p
CATTTCTTGGTTTCAGACAT
>Eca-m0729-5p
TTGGGATCTGTGCTGGCTAT
>Eca-m0730-3p
ATCCGACTTTAGTATTTTCAGGT
>Eca-m0731-3p
ATGTTGTGCGTTCTGAATTCCAAA
>Eca-m0732-3p
TTCACTCGGAGACTGCACTC
>Eca-m0733-5p
CTTGGTTCTGAAAACGCTGA
>Eca-m0734-3p
AACTTGGCCGCGTCAGGCCA
>Eca-m0735-3p
TCAGATGCCGGAGGTGTGCT
>Eca-m0736-3p
CACGTTGTGACTTTCAGCTCT
>Eca-m0737-3p
GTGCAAAGGTTGACGTGAACTTGG
>Eca-m0738-3p
ATATTATGACGTGACAACTAGGGA
>Eca-m0739-5p
TATGCCTTCCTGGGCTTTGGCGTC
>Eca-m0740-3p
CCCTGGAGCTGCTGGACGCT
>Eca-m0741-5p
CTGCAGAGTTCCGACGAGTGTGTT
>Eca-m0741-3p
ACACGTCGGCCCCCTGCGCGGAAG
>Eca-m0742-5p
AGGTCTCGGACGCAGGCTTC
>Eca-m0743-5p
AAGGAATTCGAATGCGTCTC
>Eca-m0744-3p
GCTGACACGCTCTGCTCGGGTG
>Eca-m0745-5p
TGCCGGTAGCAGAGGGGCTA
>Eca-m0746-3p
TCCTGTCACTCTCTGACGAC
>Eca-m0747-5p
ATGCTGTGGGGCCCAACTCGCCC
>Eca-m0748-5p
GTGAAACGTGTGAACTTGAATGG
>Eca-m0749-5p
TCCAGGCGGGTAGGCTGCTC
>Eca-m0750-5p
TAGAAGAGAAGGGCGACAGG
>Eca-m0751-5p
GCCGGCGTCGGACGTTTGCC
>Eca-m0752-3p
TCGCGCCCTCAGCTCAGGCG
>Eca-m0753-5p
GGCCAGCGTCGGACGTTTGC
>Eca-m0754-3p
TGACAGGTTGTTTGACGTACTGGC
>Eca-m0755-5p
TCAGGTCGCGGGACAGCTGTGC
>Eca-m0756-3p
GTCCCTGAGGAATAGGCTTGTGC
>Eca-m0757-3p
TTACTGTACCATTCTGTGTGTC
>Eca-m0758-3p
TGCAAGGTTTGTGGAAGCCCTGGA
>Eca-m0759-3p
TGCGGTAAGAGGCCCTTCTGGGTA
>Eca-m0760-5p
TATGCCTTCGTGGGCTTTGGCGCT
>Eca-m0761-5p
CTGTGGATTCATGTGGCCAA
>Eca-m0762-5p
CAGGATTGCAGGGAGCCCCT
>Eca-m0763-5p
CTGTCAGGGCGAGAAGGGCT
>Eca-m0764-5p
TAAGGACACTGGTCTCGATGCGTT
>Eca-m0765-3p
ACTTTGTCCCTTTCAGCTCTAGG
>Eca-m0766-5p
CCCGGCTTTAAAGACCAGACGT
>Eca-m0766-3p
ATCAAGGGTTTTTCACACTGGGTT
>Eca-m0767-5p
TTGACTGTGCGGAAGTCTAGCTGT
>Eca-m0768-3p
TTTGACGTACTGGGCCTCACAGCC
>Eca-m0769-3p
GCCACTCTGCACGTCAGCTT
>Eca-m0770-5p
CTTGAGGACACAAGGCTGGACTTT
>Eca-m0771-3p
CCTTCCTGACTCTGACCAGC
>Eca-m0772-5p
TGGGCAAGACCTCCTGTGGGCCA
>Eca-m0773-5p
CCCGGCTTTAAAGACCAGACGTAG
>Eca-m0774-5p
TCCCGGCTTTAAAGACCAGACGTA
>Eca-m0775-3p
CTAGGGCAAAGTAGCACACCCAGA
>Eca-m0776-3p
ATGTGTTAAACCTTGAAATCTTGT
>Eca-m0777-3p
CGGTGTTGGATGAGCCTCTT
>Eca-m0778-3p
GCTGGATCGTATGGTAGTTCT
>Eca-m0779-5p
GCAGGATTGCAGGGAGCCCC
>Eca-m0780-5p
TAAGCGTGGTGATTCGGAGCGTGG
>Eca-m0781-5p
ATGGATTCTTCCCGAATGTCGTC
>Eca-m0782-3p
GAGGCCGGTGGCACTGTGTGC
>Eca-m0783-5p
GCCCTGGGTCCTTAGTGACACT
>Eca-m0783-3p
CCCCTTGAGCTCTAGAGCCA
>Eca-m0784-3p
TTCCAAAGGGCGAGTTGGGC
>Eca-m0785-5p
CTGACAGCGGCGGTGAGGAC
>Eca-m0786-3p
GCTGGGGAATTGAGCCAGCT
>Eca-m0787-5p
GAAGGAATTCGAATGCGTCT
>Eca-m0788-3p
AAGCTCCCTGAGACTCAGCT
>Eca-m0789-3p
ATGCTGCAGACCTGGGCATGTTGC
>Eca-m0790-3p
TAGGGCAATGTAGCACACCCAGAG
>Eca-m0791-3p
TTTCCAGCTTGCAGTTGCTACTGA
>Eca-m0792-5p
ATGCTGTGGGGCCCAACTCGC
>Eca-m0793-3p
CCAGGCTGGAACGCGGCAGA
>Eca-m0794-5p
GAGCGGAGGGGCTGTGGTTG
>Eca-m0795-5p
CAGGCGGGACGCTTTGCTCT
>Eca-m0796-5p
CTGAAGTAGGACTTCTGCTCTGGT
>Eca-m0797-3p
CCGCGCTGAGCTGTGGGCAG
>Eca-m0798-3p
GCACGTTGTGACTTTCAGCTCT
>Eca-m0799-3p
CCTCCAAGGACCACTGAAGA
>Eca-m0800-3p
CTGGCACGTTTTGGACCTGATT
>Eca-m0801-5p
ACCACCTCCCCTGCAAACGTCCAG
>Eca-m0801-3p
GGACGTTGGCTCTGGTGGTGATGG
>Eca-m0802-5p
GTGCTATGATGACAGCCTGAGTG
>Eca-m0803-5p
CCGGCTTTAAAGACCAGACGTAGT
>Eca-m0804-5p
TCAAGGAAAGTACCAAACTC
>Eca-m0805-5p
CTAGGGATTGTCGGAGATCT
>Eca-m0806-5p
TCGAAAGCTGACTTTGCACA
>Eca-m0807-5p
TGATCGGGTTGTTTGATTTT
>Eca-m0808-3p
TCCATTGATCTGTGGACCTGTTT
>Eca-m0809-5p
TTCAGAACGTGGCCTCCGGAGCC
>Eca-m0810-3p
CAGCTGGCCACTCTGCACGT
>Eca-m0811-5p
GTCCCTTTGCCGCAGGCGTCACTT
>Eca-m0812-5p
CCATCCGTGACACTGTGGCA
>Eca-m0813-5p
ATTCTTCAGTTCCCTTGAGC
>Eca-m0814-5p
TGTTGACGATTACTGGATAT
>Eca-m0815-3p
ATCCGACGCCGAGCTGTGTGTGAC
>Eca-m0816-3p
AAGGCGTGCTCTGCTTACAC
>Eca-m0817-3p
CTTAGTCTTGCGTTGTCTGAGATT
>Eca-m0818-3p
GCGGAGCCAGCCTGAGCGCT
>Eca-m0819-5p
TCTTCGTTGTGGGTCCTTCG
>Eca-m0820-5p
AGGACGCTGGAAATGAGCCA
>Eca-m0821-3p
GTTCCATGAGATCCGGCTGCATG
>Eca-m0822-3p
GAATTCTTGGGGTAACGCTC
>Eca-m0823-5p
CTTCTCTGCAGCTTGGAGGT
>Eca-m0824-5p
AGCCTGTGGAAGGTGCTCCT
>Eca-m0825-5p
TATTCTTCGTTGTGGGTCCT
>Eca-m0826-3p
TTTACCAAAAGACGTGTGCC
>Eca-m0827-3p
CGTGGATGCTCCAGCTGCGGCA
>Eca-m0828-3p
TCAGACATCATCTCCCTCTGGCTC
